# Supplementary material for: (E)-N′-(3-Benz­yloxy-4-methoxy­benzyl­idene)isonicotinohydrazide
Source: Acta Crystallogr Sect E Struct Rep Online. 2009 Sep 26;65(Pt 10):o2540–1. doi: 10.1107/S1600536809037921 (PMC2970303; doi:10.1107/S1600536809037921)
Supplement: Supplementary file 2 [file e-65-o2540-Isup2.hkl]

# 
# h,k,l, Fc-squared, Fo-squared, sigma(Fo-squared) and status flag 
# 
data_I
_shelx_title ' ibmb_0m in P2(1)/c (100K)' 
_shelx_refln_list_code          4 
_shelx_F_calc_maximum      263.19 
_exptl_crystal_F_000       760.00 
_reflns_d_resolution_high  0.6592 
 
loop_ 
 _symmetry_equiv_pos_as_xyz 
 'x, y, z' 
 '-x, y+1/2, -z+1/2' 
 '-x, -y, -z' 
 'x, -y-1/2, z-1/2' 
 
_cell_length_a    18.3930 
_cell_length_b    11.5574 
_cell_length_c     8.3508 
_cell_angle_alpha  90.000 
_cell_angle_beta   93.436 
_cell_angle_gamma  90.000 
 
_shelx_F_squared_multiplier     1.000 
 
loop_ 
 _refln_index_h 
 _refln_index_k 
 _refln_index_l 
 _refln_F_squared_calc 
 _refln_F_squared_meas 
 _refln_F_squared_sigma 
 _refln_observed_status 
   2   0   0     2168.86     2046.32     55.67 o 
   3   0   0     2003.26     1850.11     16.59 o 
   4   0   0      380.21      318.52      5.32 o 
   5   0   0     3098.34     2897.12     19.32 o 
   6   0   0    12079.00    11919.60     52.36 o 
   7   0   0        3.34        3.91      1.46 o 
   8   0   0      553.97      615.73      9.53 o 
   9   0   0      722.29      653.72     10.36 o 
  10   0   0       53.28       53.51      3.79 o 
  11   0   0       44.15       24.74      3.37 o 
  12   0   0      953.32      901.50     15.09 o 
  13   0   0      320.71      314.18      9.38 o 
  14   0   0      140.95      127.58      7.86 o 
  15   0   0      310.35      279.51     10.94 o 
  16   0   0      111.54      115.72      9.59 o 
  17   0   0      167.39      159.91     23.89 o 
  18   0   0      858.69      897.47     85.49 o 
  19   0   0       13.81       30.99      9.23 o 
  20   0   0       77.28       55.74     12.76 o 
  21   0   0      120.98      149.03     20.03 o 
  22   0   0       68.86       81.83     22.22 o 
  23   0   0      264.25      290.19     39.68 o 
  24   0   0     1106.41     1379.75     78.20 o 
  25   0   0      641.91      608.39     53.74 o 
  26   0   0        1.43       -2.89     14.11 o 
  27   0   0      274.55      282.94     47.13 o 
   2   1   0      425.82      414.65      7.00 o 
   3   1   0     2058.17     1937.45     14.43 o 
   4   1   0    14803.57    14640.44     85.43 o 
   5   1   0     4054.35     3961.54     29.77 o 
   6   1   0      760.65      727.84      9.06 o 
   7   1   0      140.78      126.34      3.44 o 
   8   1   0      280.03      261.97      5.02 o 
   9   1   0     1625.60     1704.94     12.77 o 
  10   1   0      466.09      493.48      7.18 o 
  11   1   0       48.09       50.28      2.97 o 
  12   1   0      102.23      118.88      4.48 o 
  13   1   0       71.45       75.14      3.98 o 
  14   1   0       34.83       31.65      3.00 o 
  15   1   0       31.15       24.16      2.96 o 
  16   1   0       88.86       89.39      5.29 o 
  17   1   0      122.01       91.36     10.37 o 
  18   1   0        0.77        1.45      4.05 o 
  19   1   0       16.97        9.74      6.02 o 
  20   1   0       90.67       84.10     16.72 o 
  21   1   0        7.51       14.86      6.95 o 
  22   1   0      185.88      188.42     22.70 o 
  23   1   0      266.86      302.02     27.88 o 
  24   1   0       41.83       25.40     12.93 o 
  25   1   0       83.40       98.86     37.84 o 
  26   1   0        0.18        1.15      8.89 o 
  27   1   0       62.87       63.00     19.46 o 
   0   2   0     5645.36     5345.66     46.10 o 
   1   2   0       17.99       19.60      1.49 o 
   2   2   0     1230.86     1266.14     11.47 o 
   3   2   0      230.06      242.55      4.85 o 
   4   2   0      595.74      532.40      6.94 o 
   5   2   0      200.13      173.22      4.47 o 
   6   2   0      130.29      149.53      5.11 o 
   7   2   0       48.46       63.86      3.19 o 
   8   2   0       44.05       48.85      4.75 o 
   9   2   0       80.27       76.29      3.94 o 
  10   2   0      523.03      570.69      8.38 o 
  11   2   0        4.48        2.99      1.65 o 
  12   2   0      498.99      551.06      8.78 o 
  13   2   0       51.59       53.71      3.57 o 
  14   2   0       22.00       26.53      2.99 o 
  15   2   0        6.13        3.75      2.26 o 
  16   2   0      117.34      110.84      7.22 o 
  17   2   0      178.82      182.18     11.09 o 
  18   2   0      124.33      116.31     10.62 o 
  19   2   0       51.77       24.29     12.27 o 
  20   2   0        3.32        1.81      5.61 o 
  21   2   0        5.15        7.87      5.76 o 
  22   2   0        2.71        3.59     11.67 o 
  23   2   0       10.57       10.16      9.90 o 
  24   2   0      150.89      203.28     28.62 o 
  25   2   0      217.68      226.56     28.17 o 
  26   2   0        0.09        7.81     12.84 o 
  27   2   0       25.46        8.49     11.87 o 
   1   3   0     6120.01     5788.53     29.44 o 
   2   3   0     6661.40     6631.90     39.49 o 
   3   3   0     3097.22     3017.15     19.17 o 
   4   3   0      282.22      246.74      5.16 o 
   5   3   0      175.44      182.32      7.19 o 
   6   3   0      905.04      980.99     10.74 o 
   7   3   0      753.41      714.64      8.89 o 
   8   3   0      982.38     1054.12     11.42 o 
   9   3   0     1265.47     1335.14     13.89 o 
  10   3   0      483.38      466.99      9.02 o 
  11   3   0       13.35        8.78      2.33 o 
  12   3   0      234.31      241.23      6.92 o 
  13   3   0       99.56       92.41      4.77 o 
  14   3   0      381.63      391.36      8.77 o 
  15   3   0      702.67      725.90     12.97 o 
  16   3   0       64.50       59.41      5.75 o 
  17   3   0        2.97        2.65      3.43 o 
  18   3   0      127.25      117.97     11.96 o 
  19   3   0       38.56       39.21      7.26 o 
  20   3   0       18.80       28.84      7.64 o 
  21   3   0        4.80        2.01      5.57 o 
  22   3   0        0.25        3.37      7.23 o 
  23   3   0       29.16        7.83     10.49 o 
  24   3   0       13.51       12.32     15.41 o 
  25   3   0        3.94       -2.17     10.72 o 
  26   3   0        2.68        0.57     11.19 o 
  27   3   0        0.04       -5.66     12.09 o 
   0   4   0     2484.13     2433.77     25.40 o 
   1   4   0    10262.88    10257.07     52.07 o 
   2   4   0      578.72      557.58      9.70 o 
   3   4   0      300.92      281.15      6.97 o 
   4   4   0      601.22      620.85      9.41 o 
   5   4   0       32.65       32.50      2.61 o 
   6   4   0      774.72      807.49     10.23 o 
   7   4   0      605.76      617.68      9.50 o 
   8   4   0     4058.18     4292.21     25.41 o 
   9   4   0      251.80      254.66      6.23 o 
  10   4   0      286.33      273.10      7.07 o 
  11   4   0      858.66      942.69     13.16 o 
  12   4   0        9.03        6.65      2.29 o 
  13   4   0        7.29        6.96      2.28 o 
  14   4   0      102.05       97.63      6.15 o 
  15   4   0        8.33        4.57      2.72 o 
  16   4   0      172.56      181.72      9.08 o 
  17   4   0      296.20      340.41     12.84 o 
  18   4   0       12.38        6.39      4.41 o 
  19   4   0      303.16      305.38     17.36 o 
  20   4   0       57.50       45.84      8.65 o 
  21   4   0        0.15        1.21      6.84 o 
  22   4   0        0.54        1.55      7.75 o 
  23   4   0        0.47        0.67      8.83 o 
  24   4   0       38.01       25.74     17.12 o 
  25   4   0      117.04      120.74     21.78 o 
  26   4   0        0.06        9.47     12.17 o 
  27   4   0       44.75       37.59     16.34 o 
   1   5   0      522.46      561.43      9.35 o 
   2   5   0      117.38      131.75      4.87 o 
   3   5   0      607.74      636.83     11.48 o 
   4   5   0       14.70       16.26      2.37 o 
   5   5   0       89.49       78.13      4.07 o 
   6   5   0       74.07       62.89      3.86 o 
   7   5   0      362.33      381.20      8.25 o 
   8   5   0      302.16      310.77      7.66 o 
   9   5   0      210.78      210.14      6.15 o 
  10   5   0      167.51      188.13      5.86 o 
  11   5   0       66.06       67.91      4.65 o 
  12   5   0       17.41       19.92      3.67 o 
  13   5   0       74.23       78.24      5.90 o 
  14   5   0       44.51       49.09      5.05 o 
  15   5   0       47.59       50.05      4.99 o 
  16   5   0        8.24        4.00      3.26 o 
  17   5   0       19.91       19.12      4.16 o 
  18   5   0       23.64       16.03      4.82 o 
  19   5   0      101.48       99.84     10.86 o 
  20   5   0       34.42       39.22      7.59 o 
  21   5   0       51.33       61.05     13.25 o 
  22   5   0       39.83       25.58      9.95 o 
  23   5   0        1.58        6.71      9.33 o 
  24   5   0       48.23       31.58     13.18 o 
  25   5   0        2.39        1.80      9.75 o 
  26   5   0       16.10       23.72     14.59 o 
   0   6   0      502.33      525.89     15.62 o 
   1   6   0      802.04      842.91     12.65 o 
   2   6   0      355.33      331.19      8.03 o 
   3   6   0      173.50      199.03      6.84 o 
   4   6   0      501.13      603.16     11.58 o 
   5   6   0     2686.55     2867.75     24.83 o 
   6   6   0      167.61      164.96      6.03 o 
   7   6   0      374.81      370.90      9.12 o 
   8   6   0      564.63      591.38     12.38 o 
   9   6   0      147.22      143.56      6.33 o 
  10   6   0        2.48        1.20      2.09 o 
  11   6   0       23.04       21.49      3.43 o 
  12   6   0      125.41      115.55      8.06 o 
  13   6   0       75.57       67.38      7.13 o 
  14   6   0      325.34      342.27     11.67 o 
  15   6   0      162.51      190.24     10.17 o 
  16   6   0      106.00      113.93     10.18 o 
  17   6   0      116.35      118.41     11.53 o 
  18   6   0       87.96       83.13      8.52 o 
  19   6   0        4.16        3.49      4.96 o 
  20   6   0      334.68      353.19     21.17 o 
  21   6   0        0.01        7.09      8.02 o 
  22   6   0       45.50       50.18     12.38 o 
  23   6   0       13.19        5.48     10.52 o 
  24   6   0       32.61       27.67     14.23 o 
  25   6   0       14.75       17.74     12.11 o 
  26   6   0       14.46       10.01     13.02 o 
   1   7   0      847.24      875.47     14.32 o 
   2   7   0     2471.89     2544.69     22.50 o 
   3   7   0      276.79      361.99      9.44 o 
   4   7   0       43.24       50.90      4.33 o 
   5   7   0       54.77       64.57      5.01 o 
   6   7   0      384.23      436.97     10.94 o 
   7   7   0      334.10      372.65     10.36 o 
   8   7   0     1009.00     1017.73     17.20 o 
   9   7   0        0.24        3.17      2.41 o 
  10   7   0       33.49       34.71      4.23 o 
  11   7   0       55.20       42.64      4.45 o 
  12   7   0       54.91       49.05      5.77 o 
  13   7   0      389.13      406.76     13.90 o 
  14   7   0       84.01       79.64      8.83 o 
  15   7   0       79.58       80.56      9.25 o 
  16   7   0      531.18      546.58     19.91 o 
  17   7   0       13.54       23.85      7.99 o 
  18   7   0       41.24       37.50     10.79 o 
  19   7   0       72.17       80.46     11.65 o 
  20   7   0       54.46       55.94     22.56 o 
  21   7   0        1.46        4.27      7.44 o 
  22   7   0       51.29       69.72     19.52 o 
  23   7   0        1.18       11.00      9.17 o 
  24   7   0       27.47       20.77     13.00 o 
  25   7   0        0.72       -4.32     10.23 o 
   0   8   0     1055.99     1068.63     22.12 o 
   1   8   0      799.49      842.75     13.96 o 
   2   8   0        0.25        1.97      2.11 o 
   3   8   0       47.48       48.24      4.56 o 
   4   8   0        4.71        1.97      2.53 o 
   5   8   0      859.26      827.44     18.42 o 
   6   8   0        7.46        9.25      3.88 o 
   7   8   0       65.38       69.56      6.57 o 
   8   8   0       72.37       82.36      7.07 o 
   9   8   0     2161.00     2272.29     30.83 o 
  10   8   0      697.32      732.38     15.57 o 
  11   8   0        0.08       12.23      5.43 o 
  12   8   0        2.10       -1.27      3.25 o 
  13   8   0      110.59      129.33     12.83 o 
  14   8   0       22.77       26.39     12.99 o 
  15   8   0      465.59      497.72     21.13 o 
  16   8   0      388.72      376.86     17.51 o 
  17   8   0      100.50      110.41     11.28 o 
  18   8   0       90.44       97.49     15.54 o 
  19   8   0       45.33       58.82     24.35 o 
  20   8   0        0.13        2.81      7.53 o 
  21   8   0       78.79      108.75     25.68 o 
  22   8   0       31.63        8.17     14.06 o 
  23   8   0      152.83      191.77     54.28 o 
  24   8   0        0.17        4.42     19.08 o 
   1   9   0        9.72       10.53      3.17 o 
   2   9   0        7.37        6.19      3.73 o 
   3   9   0       44.43       46.19      5.54 o 
   4   9   0        1.52        2.31      2.67 o 
   5   9   0     1821.06     1882.04     29.88 o 
   6   9   0      229.79      244.50     11.87 o 
   7   9   0     2274.74     2308.85     34.85 o 
   8   9   0      261.86      240.35     12.53 o 
   9   9   0      113.08      104.42      9.53 o 
  10   9   0      322.99      357.03     16.05 o 
  11   9   0      177.94      188.83     13.44 o 
  12   9   0       57.70       47.66      9.04 o 
  13   9   0       67.08       62.25      9.12 o 
  14   9   0        8.27        7.86      5.32 o 
  15   9   0        2.41       15.35     12.10 o 
  16   9   0      158.23      155.90     18.12 o 
  17   9   0      112.29      109.65     15.79 o 
  18   9   0       33.78       28.18     10.78 o 
  19   9   0      426.36      471.24     54.97 o 
  20   9   0      183.89      224.46     32.33 o 
  21   9   0        0.98       -0.70     13.38 o 
  22   9   0       19.09       36.06     20.17 o 
  23   9   0        0.15       -4.79     15.32 o 
   0  10   0      819.88      886.72     54.67 o 
   1  10   0     1102.93     1057.17     33.57 o 
   2  10   0       61.32       69.39      7.95 o 
   3  10   0     4157.13     4012.36     55.69 o 
   4  10   0      180.38      188.61     17.02 o 
   5  10   0       39.90       42.73      7.91 o 
   6  10   0      840.55      843.76     24.01 o 
   7  10   0        0.89       -3.15      3.40 o 
   8  10   0       11.49        7.66      4.73 o 
   9  10   0        4.66        6.33      5.26 o 
  10  10   0       17.49       23.22      7.90 o 
  11  10   0       32.41       33.93      7.11 o 
  12  10   0      108.64      142.83     15.80 o 
  13  10   0        2.20        6.56      5.43 o 
  14  10   0       46.42       76.76     19.52 o 
  15  10   0      114.50      113.41     15.91 o 
  16  10   0        6.97        8.26      7.54 o 
  17  10   0        0.07       -1.45      8.02 o 
  18  10   0      101.14      125.72     19.18 o 
  19  10   0       31.70       75.81     53.59 o 
  20  10   0       62.05      145.92     27.42 o 
  21  10   0      199.97      267.92     70.51 o 
  22  10   0       77.67       77.83     24.12 o 
   1  11   0      390.34      359.46     18.00 o 
   2  11   0      319.94      290.12     18.88 o 
   3  11   0      139.38      131.27     12.79 o 
   4  11   0       59.67       68.87     10.07 o 
   5  11   0        0.28       -1.68      4.35 o 
   6  11   0       65.42       44.12      9.28 o 
   7  11   0        0.19        1.28      4.76 o 
   8  11   0       82.02       75.71     11.73 o 
   9  11   0       34.42       26.39      8.78 o 
  10  11   0       55.96       68.65     11.78 o 
  11  11   0        0.00        7.03      6.65 o 
  12  11   0       19.64       26.23     18.42 o 
  13  11   0        2.97        3.40      8.08 o 
  14  11   0       11.01        7.58     33.46 o 
  15  11   0       51.21       66.00     14.54 o 
  16  11   0        0.47        1.38      7.88 o 
  17  11   0        4.71       11.40     11.41 o 
  18  11   0       35.13       47.65     13.11 o 
  19  11   0       36.78       43.25     32.16 o 
  20  11   0        7.90       31.14     41.52 o 
  21  11   0        8.43       72.87     54.68 o 
   0  12   0        5.79       11.97      9.06 o 
   1  12   0      219.13      199.82     21.52 o 
   2  12   0        6.58       10.68      5.74 o 
   3  12   0        0.76        4.37      5.26 o 
   4  12   0       32.96       28.31      7.46 o 
   5  12   0       54.16       41.04      8.99 o 
   6  12   0        6.67        4.34      5.56 o 
   7  12   0      289.70      285.81     18.54 o 
   8  12   0       30.34       22.48      8.72 o 
   9  12   0       76.69       64.58     12.45 o 
  10  12   0       72.68       54.20     11.39 o 
  11  12   0        8.01       27.80     12.93 o 
  12  12   0       18.07       30.55     10.24 o 
  13  12   0        5.79       41.10     48.27 o 
  14  12   0       24.96       40.20     17.98 o 
  15  12   0       84.99      107.75     24.33 o 
  16  12   0       30.81       23.10     13.46 o 
  17  12   0       88.94      126.99     51.08 o 
  18  12   0        0.02      -10.61     10.90 o 
  19  12   0       58.36       15.02     35.97 o 
  20  12   0        9.74       93.65     30.49 o 
   1  13   0      367.38      394.86     21.67 o 
   2  13   0        0.46       -3.08      5.59 o 
   3  13   0        6.01        1.29      5.57 o 
   4  13   0        0.93        1.26      5.86 o 
   5  13   0       53.61       57.81     10.63 o 
   6  13   0        9.63        1.32      6.04 o 
   7  13   0        0.49        4.75      6.96 o 
   8  13   0       10.12       19.10      9.47 o 
   9  13   0      143.53      154.70     18.66 o 
  10  13   0        0.07        0.31      7.81 o 
  11  13   0      107.72       84.58     15.47 o 
  12  13   0       57.32       64.00     25.20 o 
  13  13   0      124.24      169.97     26.93 o 
  14  13   0       20.99       16.80     12.12 o 
  15  13   0        0.07        9.01     14.14 o 
  16  13   0       45.81       29.15     23.25 o 
  17  13   0        6.80       19.33     24.19 o 
  18  13   0       11.32       61.99     16.81 o 
   0  14   0       13.53       15.65     10.65 o 
   1  14   0      108.06      101.06     13.93 o 
   2  14   0       27.16       20.05      8.24 o 
   3  14   0       56.93       56.03     11.26 o 
   4  14   0      220.13      233.78     19.76 o 
   5  14   0        5.02        4.30      6.92 o 
   6  14   0       30.02       15.12      9.29 o 
   7  14   0        6.78       19.76     10.48 o 
   8  14   0       26.88       17.52     10.97 o 
   9  14   0        7.78        5.16      9.45 o 
  10  14   0        7.52        5.95      8.56 o 
  11  14   0       26.65        9.72     10.24 o 
  12  14   0       11.47        3.04     11.47 o 
  13  14   0        4.25       -3.15     18.26 o 
  14  14   0       55.12       59.23     19.44 o 
  15  14   0       11.75        6.47     13.50 o 
  16  14   0       17.76       48.10     29.95 o 
   1  15   0        9.75       14.49      8.63 o 
   2  15   0       12.43        4.92      8.15 o 
   3  15   0      173.76      200.37     19.85 o 
   4  15   0       17.37       26.39      9.71 o 
   5  15   0        0.54        2.48     10.37 o 
   6  15   0        7.58        1.85      8.66 o 
   7  15   0       26.18       16.77     10.60 o 
   8  15   0       32.67       30.49     11.86 o 
   9  15   0        0.69       15.92     10.34 o 
  10  15   0        6.52        7.65     10.16 o 
  11  15   0       20.29       30.44     12.10 o 
  12  15   0        0.12       16.25     11.90 o 
  13  15   0       18.54       27.56     14.76 o 
  14  15   0        0.67       15.21     13.73 o 
   0  16   0      156.61      179.51     28.83 o 
   1  16   0       50.74       54.86     13.63 o 
   2  16   0       89.61      107.13     16.60 o 
   3  16   0       87.59       92.98     15.03 o 
   4  16   0       61.37       59.37     15.89 o 
   5  16   0       10.03        9.10      9.92 o 
   6  16   0      196.31      205.54     24.60 o 
   7  16   0       21.57       23.68     12.41 o 
   8  16   0       24.55       23.19     11.88 o 
   9  16   0       18.06       18.82     11.50 o 
  10  16   0        0.00       22.78     12.23 o 
  11  16   0       67.19       70.20     38.33 o 
   1  17   0       16.91        8.91     10.57 o 
   2  17   0       68.56       59.49     14.17 o 
   3  17   0        2.97       -1.44     10.64 o 
   4  17   0       37.66       38.61     18.51 o 
   5  17   0       26.74        6.38     15.17 o 
   6  17   0       33.83       62.97     23.09 o 
 -27   1   1        0.00       -1.87     11.00 o 
 -26   1   1      224.86      201.06     27.02 o 
 -25   1   1       68.29       42.37     14.46 o 
 -24   1   1       41.88       52.70     13.87 o 
 -23   1   1        1.75        9.02      9.19 o 
 -22   1   1      481.15      490.42     40.60 o 
 -21   1   1       84.49       89.65     15.28 o 
 -20   1   1      951.48      936.01     33.68 o 
 -19   1   1        8.85       -3.06      5.02 o 
 -18   1   1       79.78       80.93      8.39 o 
 -17   1   1       66.21       69.04      7.11 o 
 -16   1   1       38.64       34.08      4.71 o 
 -15   1   1       46.00       42.90      4.68 o 
 -14   1   1      275.16      255.38      7.03 o 
 -13   1   1      139.90      148.09      5.34 o 
 -12   1   1      535.85      568.16      8.55 o 
 -11   1   1        3.49        0.91      1.30 o 
 -10   1   1      103.63      131.64      4.43 o 
  -9   1   1        0.83        1.67      1.13 o 
  -8   1   1        7.99        9.31      1.41 o 
  -7   1   1      270.65      297.38      4.87 o 
  -6   1   1      133.55      140.31      3.66 o 
  -5   1   1     1286.04     1179.56     13.99 o 
  -4   1   1       73.86       62.38      3.95 o 
  -3   1   1      619.82      618.31      7.94 o 
  -2   1   1     5230.90     4727.40     36.91 o 
  -1   1   1     3197.64     2960.99     15.02 o 
   0   1   1     3347.67     3139.55     18.66 o 
   1   1   1     1802.19     1672.29     12.49 o 
   2   1   1      420.07      436.69      9.19 o 
   3   1   1     5911.62     5669.13     22.45 o 
   4   1   1    36301.00    35190.22    230.26 o 
   5   1   1    27646.66    27071.48    135.77 o 
   6   1   1     1185.71     1142.20      9.22 o 
   7   1   1      191.81      199.91      3.97 o 
   8   1   1       15.86       11.80      1.49 o 
   9   1   1     1370.96     1362.98     11.58 o 
  10   1   1     1738.01     1789.72     13.49 o 
  11   1   1      169.56      160.38      4.48 o 
  12   1   1        2.32        2.77      1.49 o 
  13   1   1       22.14       21.27      2.56 o 
  14   1   1      125.65      140.00      5.14 o 
  15   1   1        1.74        4.67      2.59 o 
  16   1   1        8.06        4.74      2.89 o 
  17   1   1       99.73       94.97      6.89 o 
  18   1   1      156.40      143.15      9.26 o 
  19   1   1      153.87      142.31     13.12 o 
  20   1   1        0.46        1.80      5.72 o 
  21   1   1       66.79       36.43     12.60 o 
  22   1   1        0.24       -1.74      6.70 o 
  23   1   1        0.70       -1.16      8.29 o 
  24   1   1      168.49      226.97     27.76 o 
  25   1   1      234.68      273.11     30.76 o 
  26   1   1        1.00        6.94     10.45 o 
  27   1   1       91.92       85.67     21.51 o 
 -27   2   1        0.07        2.17     11.89 o 
 -26   2   1        0.02       -1.17      9.52 o 
 -25   2   1        2.09        6.42      9.42 o 
 -24   2   1       18.19        3.96      9.92 o 
 -23   2   1       45.98       49.82     13.79 o 
 -22   2   1      266.39      262.45     24.64 o 
 -21   2   1        1.43        2.33      6.54 o 
 -20   2   1       23.05       19.03      7.53 o 
 -19   2   1      140.81      127.16     11.45 o 
 -18   2   1      610.15      638.00     20.71 o 
 -17   2   1       28.00       34.96      5.79 o 
 -16   2   1        7.26        6.92      3.11 o 
 -15   2   1      284.16      308.44      9.50 o 
 -14   2   1       28.82       20.89      4.44 o 
 -13   2   1        0.26        2.29      1.51 o 
 -12   2   1      148.03      139.21      4.53 o 
 -11   2   1      904.79      997.98     10.84 o 
 -10   2   1     2473.30     2444.63     18.10 o 
  -9   2   1      257.94      269.89      5.92 o 
  -8   2   1      144.00      158.01      4.67 o 
  -7   2   1       10.33        3.54      1.50 o 
  -6   2   1      177.22      175.01      4.67 o 
  -5   2   1      208.79      197.60      4.66 o 
  -4   2   1     1006.85      913.38      9.48 o 
  -3   2   1      193.66      189.04      4.30 o 
  -2   2   1     2086.21     1904.20     12.69 o 
  -1   2   1       25.00       20.00      1.77 o 
   0   2   1    16190.90    15688.08     79.90 o 
   1   2   1     4262.90     4061.89     21.11 o 
   2   2   1     9194.05     8681.56     37.06 o 
   3   2   1     1150.07     1155.52      9.98 o 
   4   2   1      124.04      126.31      3.93 o 
   5   2   1       86.51       92.31      3.19 o 
   6   2   1     3940.80     3922.18     21.34 o 
   7   2   1      618.57      602.58      8.71 o 
   8   2   1      780.49      780.99      9.31 o 
   9   2   1     1724.03     1905.17     14.83 o 
  10   2   1       12.69       12.14      1.86 o 
  11   2   1       87.83       96.38      5.47 o 
  12   2   1       10.49        6.96      1.89 o 
  13   2   1      768.01      813.52     10.87 o 
  14   2   1      533.84      597.83     10.84 o 
  15   2   1      477.95      456.38     12.65 o 
  16   2   1       72.46       68.05      5.93 o 
  17   2   1        4.50        5.36      3.05 o 
  18   2   1        0.08        1.65      3.66 o 
  19   2   1       88.16       88.71     10.87 o 
  20   2   1       42.11       32.34      7.88 o 
  21   2   1       10.89       12.00      9.06 o 
  22   2   1       23.61       21.19     10.91 o 
  23   2   1       57.86       33.64     13.52 o 
  24   2   1       40.74        8.30     11.71 o 
  25   2   1        0.05        7.43     10.26 o 
  26   2   1       42.55       52.35     16.70 o 
  27   2   1       84.08      105.97     23.22 o 
 -27   3   1        6.94       19.51     13.46 o 
 -26   3   1        9.65       14.34     23.15 o 
 -25   3   1       83.55      103.32     19.80 o 
 -24   3   1        2.76        2.49     12.72 o 
 -23   3   1       16.56       18.08     10.95 o 
 -22   3   1       23.61       23.72     11.48 o 
 -21   3   1      139.58      134.76     17.23 o 
 -20   3   1      362.68      401.59     23.51 o 
 -19   3   1       23.80       22.72      6.80 o 
 -18   3   1       40.15       36.61      9.87 o 
 -17   3   1       20.64       12.33      4.59 o 
 -16   3   1       13.32        7.63      3.56 o 
 -15   3   1      161.26      162.81      7.32 o 
 -14   3   1      145.79      160.28      6.87 o 
 -13   3   1      189.38      193.32      6.55 o 
 -12   3   1     1375.63     1430.64     15.29 o 
 -11   3   1        3.98        1.51      1.78 o 
 -10   3   1     1318.38     1422.38     14.82 o 
  -9   3   1     1085.01     1136.59     13.56 o 
  -8   3   1      132.28      122.42      4.61 o 
  -7   3   1     1816.46     1820.86     15.94 o 
  -6   3   1      768.26      801.26     10.88 o 
  -5   3   1      400.11      382.85      7.18 o 
  -4   3   1      975.13      969.65     10.75 o 
  -3   3   1       18.05       27.50      2.27 o 
  -2   3   1     4449.71     4228.44     27.60 o 
  -1   3   1      950.35      914.23     10.62 o 
   0   3   1       39.68       35.48      2.51 o 
   1   3   1      420.86      440.19      6.62 o 
   2   3   1       51.60       53.24      2.67 o 
   3   3   1      126.70      128.27      3.69 o 
   4   3   1       21.61       23.04      3.13 o 
   5   3   1        5.24       11.43      1.73 o 
   6   3   1       63.05       64.10      3.58 o 
   7   3   1      461.73      491.58      8.87 o 
   8   3   1        1.12        0.32      1.26 o 
   9   3   1      774.66      787.79     10.31 o 
  10   3   1      208.12      189.16      5.11 o 
  11   3   1      258.13      256.61      5.97 o 
  12   3   1      980.90      984.51     14.04 o 
  13   3   1      969.63      966.98     13.41 o 
  14   3   1       20.96       30.42      3.68 o 
  15   3   1      128.17      157.91      6.96 o 
  16   3   1        6.77        8.40      3.10 o 
  17   3   1      140.88      149.19      8.10 o 
  18   3   1        4.71        3.43      4.10 o 
  19   3   1       34.87       35.15      6.57 o 
  20   3   1       14.02        7.10      5.87 o 
  21   3   1       90.18       90.57     21.62 o 
  22   3   1       40.20       42.36     13.43 o 
  23   3   1       65.43       73.98     16.95 o 
  24   3   1        8.72       -2.74      8.68 o 
  25   3   1      136.86      168.58     35.57 o 
  26   3   1        2.03        1.59     10.52 o 
  27   3   1        0.96        6.21     12.86 o 
 -27   4   1       17.44       12.79     12.81 o 
 -26   4   1       47.36       43.99     15.56 o 
 -25   4   1       11.42       11.09     10.50 o 
 -24   4   1        9.24        9.58      9.56 o 
 -23   4   1       62.71       47.01     21.87 o 
 -22   4   1        0.02        2.74      7.17 o 
 -21   4   1       11.68       11.58      7.63 o 
 -20   4   1       11.60        4.28      6.76 o 
 -19   4   1        5.55        9.08      5.86 o 
 -18   4   1        4.19        7.27      6.65 o 
 -17   4   1        0.00        6.21      3.99 o 
 -16   4   1      214.06      212.31     10.11 o 
 -15   4   1        2.73        4.15      2.65 o 
 -14   4   1      169.07      186.07      8.09 o 
 -13   4   1       50.09       46.71      4.22 o 
 -12   4   1       49.00       54.10      4.35 o 
 -11   4   1       33.11       32.73      3.41 o 
 -10   4   1        5.31        5.01      1.99 o 
  -9   4   1      250.88      251.14      6.68 o 
  -8   4   1      560.14      603.48      9.81 o 
  -7   4   1      517.01      509.23      8.97 o 
  -6   4   1        9.81       18.99      3.26 o 
  -5   4   1     1903.37     1991.67     24.71 o 
  -4   4   1     1004.96     1053.21     13.21 o 
  -3   4   1       10.35        6.53      1.69 o 
  -2   4   1      660.01      660.16      9.61 o 
  -1   4   1      297.86      334.94      7.26 o 
   0   4   1       49.77       51.95      3.12 o 
   1   4   1     1427.60     1400.91     14.23 o 
   2   4   1       18.50       25.12      2.41 o 
   3   4   1       25.87       22.43      2.26 o 
   4   4   1     1090.67     1109.07     10.92 o 
   5   4   1      711.90      746.33      9.72 o 
   6   4   1       24.08       23.44      2.83 o 
   7   4   1      602.92      580.18      9.48 o 
   8   4   1       26.07       32.01      2.75 o 
   9   4   1      184.57      215.70      6.44 o 
  10   4   1        0.16        0.61      1.47 o 
  11   4   1      676.20      694.37     12.25 o 
  12   4   1       39.07       39.72      3.20 o 
  13   4   1        0.18        2.36      2.12 o 
  14   4   1      189.88      201.65      7.97 o 
  15   4   1        0.41        5.19      2.68 o 
  16   4   1      125.81      131.83      8.27 o 
  17   4   1      198.86      199.34     10.06 o 
  18   4   1       38.35       45.48      6.54 o 
  19   4   1      170.31      172.21     11.28 o 
  20   4   1        1.70        5.96      7.81 o 
  21   4   1        0.57        3.53      7.88 o 
  22   4   1        2.79       -0.65      8.08 o 
  23   4   1       67.89       47.12     14.72 o 
  24   4   1        9.44       13.45     10.97 o 
  25   4   1        9.18        7.41     12.03 o 
  26   4   1       58.86       53.08     17.24 o 
 -26   5   1        5.01        3.64     11.21 o 
 -25   5   1      122.11      132.97     25.70 o 
 -24   5   1        2.94       11.36     10.53 o 
 -23   5   1       22.70       29.69     12.03 o 
 -22   5   1       11.42        5.15      8.03 o 
 -21   5   1       69.13       73.50     14.18 o 
 -20   5   1        8.98       15.90      7.16 o 
 -19   5   1       81.22      102.96     14.52 o 
 -18   5   1       28.53       39.25     12.91 o 
 -17   5   1        1.51       -3.84      3.84 o 
 -16   5   1        6.98        7.06      4.21 o 
 -15   5   1        1.56        5.98      3.11 o 
 -14   5   1       97.10       98.94      6.79 o 
 -13   5   1       69.14       78.61      5.93 o 
 -12   5   1       62.68       65.31      5.00 o 
 -11   5   1       86.46       80.75      5.58 o 
 -10   5   1       25.87       25.98      3.35 o 
  -9   5   1        0.44        1.29      1.66 o 
  -8   5   1      139.10      148.16      5.66 o 
  -7   5   1     1378.61     1386.89     16.73 o 
  -6   5   1      201.44      193.36      6.21 o 
  -5   5   1       89.96       99.06      4.62 o 
  -4   5   1     1324.45     1421.99     15.16 o 
  -3   5   1     1679.10     1696.11     16.29 o 
  -2   5   1     3476.85     3483.02     34.39 o 
  -1   5   1     2579.30     2682.75     23.15 o 
   0   5   1     3051.80     3200.11     23.60 o 
   1   5   1       62.57       71.93      4.11 o 
   2   5   1      456.60      436.76      7.83 o 
   3   5   1     1756.11     1804.57     16.11 o 
   4   5   1     2664.09     2750.14     20.41 o 
   5   5   1      233.28      249.63      6.59 o 
   6   5   1       24.03       37.07      4.51 o 
   7   5   1      502.67      542.35      9.97 o 
   8   5   1        9.26        5.46      1.83 o 
   9   5   1        1.94        3.36      1.74 o 
  10   5   1       60.73       55.88      3.97 o 
  11   5   1      893.41      951.29     19.64 o 
  12   5   1      161.29      177.82      9.33 o 
  13   5   1        6.18        0.80      2.73 o 
  14   5   1        2.61        2.80      2.80 o 
  15   5   1       64.70       70.46      6.41 o 
  16   5   1      164.57      183.99      9.62 o 
  17   5   1       28.46       19.73      4.70 o 
  18   5   1        0.29        2.24      3.78 o 
  19   5   1        0.38        0.01      4.30 o 
  20   5   1        2.54       10.89     11.04 o 
  21   5   1      131.26      122.45     18.46 o 
  22   5   1        2.51        2.42      8.33 o 
  23   5   1       47.71       27.82     12.76 o 
  24   5   1        3.27        8.68     10.59 o 
  25   5   1      143.35      167.80     25.90 o 
  26   5   1       42.64       24.96     15.02 o 
 -26   6   1        2.94        5.17     11.44 o 
 -25   6   1        0.85        4.92     10.06 o 
 -24   6   1        5.11       18.84     10.50 o 
 -23   6   1       19.16       21.66     10.71 o 
 -22   6   1       43.46       43.43     11.92 o 
 -21   6   1        9.42        6.44      9.96 o 
 -20   6   1       39.61       23.96     12.76 o 
 -19   6   1      127.28      165.12     33.89 o 
 -18   6   1       19.26       19.44      8.28 o 
 -17   6   1        1.92        7.89      5.63 o 
 -16   6   1       18.27       13.55      4.68 o 
 -15   6   1      192.71      189.40     12.66 o 
 -14   6   1       20.44       17.34      3.95 o 
 -13   6   1      186.50      208.28      9.00 o 
 -12   6   1      205.15      199.87      7.81 o 
 -11   6   1        7.02        7.63      2.86 o 
 -10   6   1        6.98       11.41      2.96 o 
  -9   6   1       83.40       78.94      5.14 o 
  -8   6   1        0.08        1.85      1.76 o 
  -7   6   1      246.85      270.24      8.25 o 
  -6   6   1        4.40        4.35      1.87 o 
  -5   6   1      136.41      146.89      5.31 o 
  -4   6   1      847.37      874.97     12.79 o 
  -3   6   1      743.34      796.42     11.95 o 
  -2   6   1     2036.88     2225.84     21.24 o 
  -1   6   1     1136.21     1087.01     14.48 o 
   0   6   1       77.26       81.26      5.69 o 
   1   6   1     2809.31     3036.95     23.12 o 
   2   6   1     1457.32     1391.74     17.58 o 
   3   6   1      474.68      511.75      9.60 o 
   4   6   1      288.42      293.44      7.19 o 
   5   6   1      738.81      765.94     12.39 o 
   6   6   1      367.17      408.72     10.13 o 
   7   6   1      270.41      267.50      7.31 o 
   8   6   1      898.95      965.66     13.03 o 
   9   6   1      184.05      197.86      6.77 o 
  10   6   1       48.78       56.63      4.70 o 
  11   6   1      194.60      202.29      8.81 o 
  12   6   1      169.36      176.07      8.85 o 
  13   6   1      180.20      180.29      9.14 o 
  14   6   1        0.15        0.18      3.04 o 
  15   6   1        0.36        2.08      2.85 o 
  16   6   1      217.80      214.19     11.20 o 
  17   6   1        3.83        8.83      5.38 o 
  18   6   1       13.16        8.25      4.94 o 
  19   6   1       61.62       62.60      9.68 o 
  20   6   1      238.04      216.79     26.77 o 
  21   6   1        0.22        7.94     12.90 o 
  22   6   1      108.37      147.19     21.53 o 
  23   6   1        0.00        4.15      9.42 o 
  24   6   1        5.89       10.28     11.30 o 
  25   6   1       35.75       23.39     14.38 o 
 -25   7   1        2.38        5.81     10.79 o 
 -24   7   1        0.01       -2.96      8.81 o 
 -23   7   1       34.34       19.34     10.79 o 
 -22   7   1        1.47        6.01      8.90 o 
 -21   7   1       45.95       34.16     11.81 o 
 -20   7   1       78.09       95.54     24.75 o 
 -19   7   1        5.10       19.00     11.58 o 
 -18   7   1        0.15       20.31      7.87 o 
 -17   7   1     1002.38      998.02     27.02 o 
 -16   7   1      101.44      111.21     10.73 o 
 -15   7   1      333.96      311.98     14.66 o 
 -14   7   1      181.70      229.38     13.89 o 
 -13   7   1        0.00        4.50      2.97 o 
 -12   7   1       56.79       54.71      6.72 o 
 -11   7   1      130.79      141.47      9.10 o 
 -10   7   1      283.03      280.64     10.79 o 
  -9   7   1      183.84      195.43      9.11 o 
  -8   7   1       74.68       68.97      6.52 o 
  -7   7   1      191.48      177.27      7.65 o 
  -6   7   1        0.48        1.88      1.83 o 
  -5   7   1        2.19        3.83      1.94 o 
  -4   7   1      276.71      272.40      8.22 o 
  -3   7   1       26.36       36.96      3.63 o 
  -2   7   1      160.66      166.86      6.60 o 
  -1   7   1       12.88        9.90      2.36 o 
   0   7   1     1993.35     2084.88     20.58 o 
   1   7   1      325.94      328.08      9.30 o 
   2   7   1      483.41      461.86     10.04 o 
   3   7   1        0.06        2.04      1.69 o 
   4   7   1      603.38      590.72     11.54 o 
   5   7   1        0.85       -1.39      1.93 o 
   6   7   1      275.92      256.40      8.49 o 
   7   7   1       38.22       35.65      3.87 o 
   8   7   1       57.45       62.40      4.63 o 
   9   7   1      522.89      532.07     11.66 o 
  10   7   1      553.25      552.83     12.30 o 
  11   7   1       32.96       32.03      5.10 o 
  12   7   1      229.89      220.84      9.98 o 
  13   7   1       38.97       35.66      5.52 o 
  14   7   1       45.30       36.60      6.45 o 
  15   7   1        4.37        8.12      3.90 o 
  16   7   1        0.02        1.30      4.10 o 
  17   7   1       16.52       14.45      5.07 o 
  18   7   1        0.69        4.17      5.75 o 
  19   7   1       43.61       39.42      8.45 o 
  20   7   1      316.73      330.14     24.47 o 
  21   7   1      130.28      121.22     17.33 o 
  22   7   1       37.68       28.99     20.34 o 
  23   7   1        2.76        4.33     15.74 o 
  24   7   1       44.67       50.28     25.34 o 
  25   7   1        5.81        2.56     19.59 o 
 -24   8   1        2.59       -3.84      9.71 o 
 -23   8   1       33.59       40.34     15.68 o 
 -22   8   1        6.25        4.32      9.01 o 
 -21   8   1       61.23       70.08     14.16 o 
 -20   8   1       29.88       12.41     10.02 o 
 -19   8   1       51.07       47.81     10.68 o 
 -18   8   1        0.57       -1.00      6.64 o 
 -17   8   1        9.85        1.49      5.27 o 
 -16   8   1       64.68       53.92     12.55 o 
 -15   8   1      701.51      726.76     22.85 o 
 -14   8   1      557.75      560.50     19.65 o 
 -13   8   1       40.98       25.18     12.09 o 
 -12   8   1        0.00       -2.01      4.60 o 
 -11   8   1      132.66      134.91      9.88 o 
 -10   8   1       83.31       67.17      9.78 o 
  -9   8   1      119.48      125.20      8.54 o 
  -8   8   1       20.07       20.88      5.27 o 
  -7   8   1        2.42       -1.67      2.70 o 
  -6   8   1      591.13      602.31     13.52 o 
  -5   8   1        9.17        5.16      2.80 o 
  -4   8   1      159.76      165.13      7.46 o 
  -3   8   1      951.96      937.11     16.94 o 
  -2   8   1      379.51      341.69     11.12 o 
  -1   8   1      640.81      688.29     15.49 o 
   0   8   1      669.18      718.58     14.69 o 
   1   8   1        0.36        4.27      2.82 o 
   2   8   1      293.97      288.94      9.44 o 
   3   8   1      576.34      627.67     13.49 o 
   4   8   1       50.50       47.76      4.96 o 
   5   8   1      111.78      116.50      7.63 o 
   6   8   1      308.44      295.27      9.77 o 
   7   8   1       18.71       20.95      3.69 o 
   8   8   1        2.06        4.82      3.14 o 
   9   8   1      286.98      285.15     10.78 o 
  10   8   1      553.16      589.25     17.57 o 
  11   8   1       41.87       44.00      7.26 o 
  12   8   1      262.70      260.47     15.69 o 
  13   8   1      111.55      133.18     12.17 o 
  14   8   1      231.80      243.13     15.81 o 
  15   8   1        1.69        4.72      6.61 o 
  17   8   1      154.53      134.23     19.99 o 
  18   8   1      228.67      254.64     43.07 o 
  19   8   1       37.61       32.52     12.03 o 
  20   8   1       19.95        7.83     13.52 o 
  21   8   1       13.18       19.51     16.45 o 
  22   8   1       11.13       23.34     16.78 o 
  23   8   1        1.36       16.70     20.44 o 
  24   8   1       92.50      114.93     35.07 o 
 -23   9   1       11.82       16.49     18.96 o 
 -22   9   1        6.77       10.01     15.11 o 
 -21   9   1       30.89       76.34     71.18 o 
 -20   9   1        0.01       35.86     45.64 o 
 -19   9   1      368.60      406.54     29.59 o 
 -18   9   1       37.57       21.50      9.24 o 
 -17   9   1      707.49      716.17     24.78 o 
 -16   9   1       17.59       33.31     15.61 o 
 -15   9   1        0.95        9.56     10.25 o 
 -14   9   1       44.08       59.86      8.48 o 
 -13   9   1       30.78       30.19      6.75 o 
 -12   9   1       82.76       75.50     27.67 o 
 -11   9   1       13.87       10.69      4.95 o 
 -10   9   1        0.31       -2.82      4.19 o 
  -9   9   1      303.98      330.33     14.04 o 
  -8   9   1       59.31       48.54     12.28 o 
  -7   9   1        0.46       -3.11      3.80 o 
  -6   9   1      534.81      529.00     16.53 o 
  -5   9   1     1448.85     1387.76     32.64 o 
  -4   9   1     1335.26     1326.51     23.24 o 
  -3   9   1       43.72       28.15      4.76 o 
  -2   9   1      276.48      275.92     10.90 o 
  -1   9   1        0.62        3.69      3.35 o 
   0   9   1      570.26      562.89     13.91 o 
   1   9   1      376.50      399.58     13.49 o 
   2   9   1      140.14      140.75      7.99 o 
   3   9   1      361.45      366.91     12.23 o 
   4   9   1      708.96      685.09     15.63 o 
   5   9   1       94.17       96.54      7.88 o 
   6   9   1      825.24      852.70     41.90 o 
   7   9   1     1083.82     1078.81     23.93 o 
   8   9   1     1841.66     1824.02     36.09 o 
   9   9   1        2.49        6.90      6.45 o 
  10   9   1      203.83      233.58     20.66 o 
  11   9   1       12.65       12.65      5.12 o 
  12   9   1       53.44       34.85      8.53 o 
  13   9   1      186.36      221.76     15.94 o 
  14   9   1       55.44       62.12      9.80 o 
  15   9   1       13.82       14.60      8.17 o 
  16   9   1       13.38        2.69      7.15 o 
  17   9   1      156.98      174.11     18.32 o 
  18   9   1       68.84       74.00     17.99 o 
  19   9   1        1.91        4.25      8.76 o 
  20   9   1      142.64      161.11     19.94 o 
  21   9   1       56.53       76.65     22.52 o 
  22   9   1      117.53       55.09     21.92 o 
  23   9   1       68.96      137.42     39.11 o 
 -22  10   1       18.01       68.92     68.69 o 
 -21  10   1       47.94       58.85     46.92 o 
 -20  10   1        0.01       34.25     33.83 o 
 -19  10   1       48.26       32.88     17.61 o 
 -18  10   1        9.02        2.94     17.71 o 
 -17  10   1       98.95      125.06     17.68 o 
 -16  10   1       59.59       77.32     13.61 o 
 -15  10   1      124.73      148.47     16.71 o 
 -14  10   1       62.01       64.27     11.40 o 
 -13  10   1       27.57       26.93      7.50 o 
 -12  10   1       98.96      108.05     13.51 o 
 -11  10   1       73.07       65.80     10.96 o 
 -10  10   1       58.89       75.77     10.73 o 
  -9  10   1      109.10       95.06     11.47 o 
  -8  10   1        6.48        5.92      4.91 o 
  -7  10   1       18.14        8.94      5.41 o 
  -6  10   1       46.97       32.07      6.92 o 
  -5  10   1      487.26      481.41     19.46 o 
  -4  10   1       68.97       62.59      9.23 o 
  -3  10   1      789.57      750.97     20.42 o 
  -2  10   1      622.87      616.82     18.57 o 
  -1  10   1      493.22      562.52     17.80 o 
   0  10   1      657.99      658.74     17.40 o 
   1  10   1      569.70      550.20     15.86 o 
   2  10   1       73.42       68.67      7.21 o 
   3  10   1        2.54        4.07      3.39 o 
   4  10   1      396.92      376.40     15.81 o 
   5  10   1      106.45       97.78      9.27 o 
   6  10   1      308.79      278.42     16.04 o 
   7  10   1      264.52      255.52     13.58 o 
   8  10   1       14.44       28.10      6.37 o 
   9  10   1      567.51      538.98     20.62 o 
  10  10   1       31.90       32.65      7.25 o 
  11  10   1       18.43       13.45     10.48 o 
  12  10   1        8.32       -2.26      5.20 o 
  13  10   1       23.35       28.93     11.55 o 
  14  10   1        8.40       15.47      7.18 o 
  15  10   1       19.81       35.14      8.35 o 
  16  10   1       78.11       76.62     13.61 o 
  17  10   1       24.47       36.94     18.11 o 
  18  10   1       22.41       37.48     30.07 o 
  19  10   1       22.72       11.12     10.51 o 
  20  10   1        9.31       16.59     10.80 o 
  21  10   1        9.26        5.46     15.51 o 
  22  10   1       97.76       87.30     26.54 o 
 -20  11   1        6.53       43.67     32.83 o 
 -19  11   1       95.01       63.18     38.14 o 
 -18  11   1       12.80       86.19     22.96 o 
 -17  11   1       18.19       17.57     12.22 o 
 -16  11   1       11.30       12.61     25.94 o 
 -15  11   1       38.20       86.04     38.28 o 
 -14  11   1       21.14       16.05     32.47 o 
 -13  11   1        4.53       -7.82     23.86 o 
 -12  11   1       17.71       14.85      9.93 o 
 -11  11   1        0.90        8.74      6.32 o 
 -10  11   1      107.76       92.59     13.44 o 
  -9  11   1       47.86       30.58      7.81 o 
  -8  11   1       11.59        5.20      5.31 o 
  -7  11   1        5.41       -1.04      4.38 o 
  -6  11   1       10.62        8.68      5.35 o 
  -5  11   1      176.15      132.49     13.82 o 
  -4  11   1      128.97      123.30     12.89 o 
  -3  11   1      130.07      114.49     12.33 o 
  -2  11   1      513.06      499.03     20.99 o 
  -1  11   1        3.47        5.86      4.91 o 
   0  11   1        1.71        5.59      4.81 o 
   1  11   1        0.40       -2.92      4.56 o 
   2  11   1      589.80      564.82     24.71 o 
   3  11   1      190.34      180.41     14.47 o 
   4  11   1        3.16        5.91      4.84 o 
   5  11   1        1.25        6.55      4.51 o 
   6  11   1      148.62      148.21     13.35 o 
   7  11   1       94.64       91.45     10.90 o 
   8  11   1      267.11      277.40     31.84 o 
   9  11   1        1.29       19.46      6.86 o 
  10  11   1      137.76      137.36     13.42 o 
  11  11   1      147.56      154.22     14.34 o 
  12  11   1        4.82       11.52      6.96 o 
  13  11   1       69.73       90.77     12.15 o 
  14  11   1       20.56       28.42      8.39 o 
  15  11   1       10.98       16.84     13.56 o 
  16  11   1        4.33        4.85      8.28 o 
  17  11   1       41.16       50.22     13.82 o 
  18  11   1        0.28       17.62     18.11 o 
  19  11   1        0.99        3.08      9.39 o 
  20  11   1        2.76        7.87     10.86 o 
  21  11   1       15.15       19.67     18.64 o 
 -20  12   1        2.93       43.37     31.63 o 
 -19  12   1        1.84      100.99     23.65 o 
 -18  12   1      102.14      150.60     41.54 o 
 -17  12   1       38.86       76.76     20.48 o 
 -16  12   1       14.65       52.59     21.63 o 
 -15  12   1       16.21       42.45     15.00 o 
 -14  12   1      150.48      164.69     24.22 o 
 -13  12   1        9.00        0.28     12.31 o 
 -12  12   1        0.17       -4.48      8.60 o 
 -11  12   1       56.10       81.12     13.50 o 
 -10  12   1        3.17        9.68      7.54 o 
  -9  12   1       77.86       86.15     12.43 o 
  -8  12   1      161.16      154.66     15.86 o 
  -7  12   1      151.84      132.84     23.94 o 
  -6  12   1      264.86      266.88     18.60 o 
  -5  12   1       29.54       30.46      8.74 o 
  -4  12   1        9.31        8.81      5.64 o 
  -3  12   1        7.37        8.10      5.73 o 
  -2  12   1        1.42        4.43      5.11 o 
  -1  12   1        8.47       12.68      5.98 o 
   0  12   1      264.47      240.77     17.32 o 
   1  12   1      191.50      202.77     16.37 o 
   2  12   1       26.73       29.23      7.76 o 
   3  12   1        0.24        4.03      5.75 o 
   4  12   1        1.60        6.03      5.02 o 
   5  12   1       82.57       85.89     11.82 o 
   6  12   1        0.13        4.56      6.22 o 
   7  12   1        9.46        2.23      5.98 o 
   8  12   1        2.54        0.68      5.82 o 
   9  12   1       16.04       21.95      8.37 o 
  10  12   1      144.14      135.03     17.01 o 
  11  12   1       68.89       68.38     14.88 o 
  12  12   1       14.90       24.20      9.59 o 
  13  12   1       22.87       46.65     12.05 o 
  14  12   1        3.21       10.56      7.33 o 
  15  12   1        0.04        5.65      7.92 o 
  16  12   1       24.21       40.92     30.67 o 
  17  12   1       39.28       37.27     18.58 o 
  18  12   1       62.99       77.54     16.34 o 
  19  12   1       13.87       54.02     25.00 o 
  20  12   1       13.50       16.82     22.66 o 
 -18  13   1       19.84       47.81     24.83 o 
 -17  13   1        0.45        1.01     14.98 o 
 -16  13   1       63.85       95.06     20.10 o 
 -15  13   1       67.08       78.81     45.58 o 
 -14  13   1        1.81       14.64     12.52 o 
 -13  13   1       57.53       78.86     19.27 o 
 -12  13   1       91.12      139.50     24.23 o 
 -11  13   1       10.50       14.58     11.16 o 
 -10  13   1       23.47       28.31     10.45 o 
  -9  13   1       89.36       51.64     12.49 o 
  -8  13   1       78.41       71.71     14.83 o 
  -7  13   1       13.54        8.96      6.55 o 
  -6  13   1       13.85        3.27      5.92 o 
  -5  13   1        8.77        5.95      7.60 o 
  -4  13   1       83.76       73.31     11.76 o 
  -3  13   1        2.29        0.35      5.23 o 
  -2  13   1        1.15        4.85      6.07 o 
  -1  13   1      238.16      213.59     17.79 o 
   0  13   1       28.54       29.44      8.53 o 
   1  13   1        1.63        2.13      5.68 o 
   2  13   1        0.00       -3.26      4.94 o 
   3  13   1       15.95        5.61      6.33 o 
   4  13   1        0.81        2.13      5.84 o 
   5  13   1      243.32      231.09     20.91 o 
   6  13   1       83.69       75.39     13.44 o 
   7  13   1        5.46        2.38      7.07 o 
   8  13   1        6.83        4.30      7.03 o 
   9  13   1       38.62       31.80      9.38 o 
  10  13   1       10.22       15.12     10.17 o 
  11  13   1        2.39       -2.32      8.50 o 
  12  13   1       21.41       26.79     11.99 o 
  13  13   1        9.55       20.87     14.98 o 
  14  13   1       58.28        4.02     53.84 o 
  15  13   1       70.29       50.89     50.06 o 
  16  13   1        2.52        7.60     14.77 o 
  17  13   1       13.09        7.42     15.42 o 
  18  13   1        0.17        6.64     15.17 o 
 -16  14   1      121.68      140.31     29.90 o 
 -15  14   1       56.40       57.54     19.91 o 
 -14  14   1       19.02       29.26     15.19 o 
 -13  14   1        4.88       11.39     13.35 o 
 -12  14   1        2.17        7.06     12.52 o 
 -11  14   1       15.72       22.89     13.54 o 
 -10  14   1        0.23       16.08     10.60 o 
  -9  14   1       26.32       15.37     10.19 o 
  -8  14   1       12.16        7.19      8.98 o 
  -7  14   1        0.25        2.51      7.45 o 
  -6  14   1        2.46       -0.52      6.87 o 
  -5  14   1        8.53        1.54      7.59 o 
  -4  14   1      124.66      118.49     15.48 o 
  -3  14   1       28.85       27.85      8.86 o 
  -2  14   1       29.89       15.45      8.10 o 
  -1  14   1       28.85       29.32      9.37 o 
   0  14   1        2.19        7.25      7.06 o 
   1  14   1      153.82      194.93     18.52 o 
   2  14   1        1.48        3.38      6.68 o 
   3  14   1       10.26       -1.14      6.88 o 
   4  14   1      141.74      133.75     18.16 o 
   5  14   1      126.00      115.76     16.92 o 
   6  14   1        6.76        7.50      8.45 o 
   7  14   1       67.01       74.52     15.03 o 
   8  14   1       51.82       40.86     12.75 o 
   9  14   1        7.51       11.74      9.17 o 
  10  14   1       75.98       83.11     16.48 o 
  11  14   1       29.45       27.63     27.91 o 
  12  14   1        5.94       16.75     25.12 o 
  13  14   1        0.62       18.04     24.65 o 
  14  14   1       64.45       24.93     15.70 o 
  15  14   1        0.19       20.28     15.65 o 
  16  14   1       38.84      284.45     60.92 o 
 -14  15   1       26.15       11.51     14.80 o 
 -13  15   1       33.30       52.73     19.10 o 
 -12  15   1        5.16        6.80     13.84 o 
 -11  15   1        7.44       34.54     16.15 o 
 -10  15   1        6.14        8.56     12.62 o 
  -9  15   1       24.09       19.97     11.48 o 
  -8  15   1       18.53       15.32     10.25 o 
  -7  15   1      104.09      102.90     24.23 o 
  -6  15   1      107.24       88.02     14.72 o 
  -5  15   1       10.25       16.17      9.15 o 
  -4  15   1       17.88       21.85      9.50 o 
  -3  15   1        0.38       -0.33      7.27 o 
  -2  15   1       53.61       58.17     12.73 o 
  -1  15   1        0.88        7.42      7.66 o 
   0  15   1        1.93        8.64      8.10 o 
   1  15   1      540.80      617.02     29.57 o 
   2  15   1      167.12      159.21     18.02 o 
   3  15   1       69.17       51.21     15.10 o 
   4  15   1       32.71       32.21     11.71 o 
   5  15   1        0.32       -2.07      8.34 o 
   6  15   1       87.16      101.72     17.83 o 
   7  15   1       39.04       38.02     12.86 o 
   8  15   1       69.40       73.06     18.81 o 
   9  15   1       13.11       18.94     10.15 o 
  10  15   1       36.46       19.27     11.98 o 
  11  15   1       29.28       32.44     13.17 o 
  12  15   1        1.60        3.62     16.62 o 
  13  15   1       13.64      -11.57     18.79 o 
 -11  16   1       32.18       17.80     26.09 o 
 -10  16   1       23.24       25.45     15.93 o 
  -9  16   1       74.64       78.77     17.28 o 
  -8  16   1        6.92        6.21     10.56 o 
  -7  16   1      206.98      259.51     26.00 o 
  -6  16   1       26.68       23.83     11.09 o 
  -5  16   1       84.36       79.30     16.08 o 
  -4  16   1        2.83       -0.07      8.64 o 
  -3  16   1        9.74        7.73      9.40 o 
  -2  16   1        1.99        8.05      9.43 o 
  -1  16   1        1.86        3.93      8.34 o 
   0  16   1        0.01        9.23      8.61 o 
   1  16   1      183.49      220.76     21.66 o 
   2  16   1        7.85       13.41     10.82 o 
   3  16   1       51.81       35.82     13.71 o 
   4  16   1        0.09       -2.76      8.88 o 
   5  16   1       30.16       28.11     13.35 o 
   6  16   1       20.56       15.45     12.04 o 
   7  16   1        3.02       10.30     10.10 o 
   8  16   1       13.74       16.72     11.66 o 
   9  16   1        9.35       10.17     10.67 o 
  10  16   1       80.02       86.20     25.06 o 
  -6  17   1       41.18       21.67     15.23 o 
  -5  17   1        0.82      -11.39     13.60 o 
  -4  17   1        0.07        6.67     13.49 o 
  -3  17   1       12.92       -0.10     11.82 o 
  -2  17   1       17.32       14.31     10.41 o 
  -1  17   1        0.52        0.12      9.56 o 
   0  17   1      103.45       87.53     16.33 o 
   1  17   1       80.45       55.03     15.52 o 
   2  17   1       12.19       26.62     11.99 o 
   3  17   1       25.01       25.60     17.45 o 
   4  17   1       83.31       39.39     36.46 o 
   5  17   1        2.14       -2.61     21.12 o 
 -27   0   2      116.77       99.49     29.60 o 
 -26   0   2        6.51       13.33     15.69 o 
 -25   0   2        9.35        7.84     13.27 o 
 -24   0   2      344.34      278.77     38.32 o 
 -23   0   2      111.87      126.18     27.04 o 
 -22   0   2      939.64      919.63     57.03 o 
 -21   0   2     1502.77     1491.35     87.41 o 
 -20   0   2       40.20       45.24     13.90 o 
 -19   0   2      182.69      198.49     62.53 o 
 -18   0   2      135.09      106.38     13.76 o 
 -17   0   2      211.75      185.02     19.95 o 
 -16   0   2        2.38        6.39      4.31 o 
 -15   0   2      115.65      112.99     10.37 o 
 -14   0   2     1796.84     1689.04     33.00 o 
 -13   0   2      941.06      874.56     22.84 o 
 -12   0   2      805.25      723.76     12.34 o 
 -11   0   2      217.39      170.65      5.80 o 
 -10   0   2       61.74       70.31      8.20 o 
  -9   0   2     1011.44      977.13     11.98 o 
  -8   0   2     2286.75     2403.46     39.07 o 
  -7   0   2       18.68       14.25      4.07 o 
  -6   0   2     1648.27     1670.63     39.77 o 
  -5   0   2     1163.46     1129.67     33.48 o 
  -4   0   2     1222.06     1088.89     15.40 o 
  -3   0   2     8090.71     7785.01     56.29 o 
  -2   0   2     2527.05     2597.05     28.08 o 
  -1   0   2      460.66      357.63     10.10 o 
   0   0   2        0.19        1.09      2.48 o 
   1   0   2     2154.59     2066.60     31.18 o 
   2   0   2     4040.41     3796.54     66.67 o 
   3   0   2    69268.91    65939.83   1397.26 o 
   4   0   2    32016.73    31492.08    142.78 o 
   5   0   2       17.87       14.26      3.25 o 
   6   0   2      908.24      926.78     10.79 o 
   7   0   2      298.86      339.49      6.82 o 
   8   0   2     1560.99     1485.99     13.18 o 
   9   0   2     2736.07     2969.96     20.93 o 
  10   0   2      235.57      249.40      5.91 o 
  11   0   2      245.78      227.09      6.77 o 
  12   0   2      180.77      183.52      7.61 o 
  13   0   2      100.26      109.72      5.78 o 
  14   0   2       13.25        5.60      3.60 o 
  15   0   2       48.31       68.29      7.97 o 
  16   0   2        1.99        8.73      5.23 o 
  17   0   2      146.42      138.32     11.10 o 
  18   0   2        0.02       -1.41      3.99 o 
  19   0   2       53.18       31.08      8.56 o 
  20   0   2        2.73       -1.58      9.37 o 
  21   0   2        1.74       12.98     13.09 o 
  22   0   2       67.54       56.97     21.31 o 
  23   0   2       44.02       59.85     22.14 o 
  24   0   2       23.47       23.08     18.24 o 
  25   0   2        0.01        2.30     15.74 o 
  26   0   2        0.12       20.26     20.78 o 
  27   0   2        0.01       -0.30     14.80 o 
 -27   1   2        3.84       -6.20      9.72 o 
 -26   1   2       25.52       11.66     14.31 o 
 -25   1   2        0.61        0.38      8.09 o 
 -24   1   2       43.45       30.76     11.83 o 
 -23   1   2       81.56       82.74     16.41 o 
 -22   1   2      114.67      100.91     14.78 o 
 -21   1   2        7.29       17.26      7.82 o 
 -20   1   2      517.41      513.24     23.23 o 
 -19   1   2     1046.91     1062.68     31.68 o 
 -18   1   2       12.18        9.50      4.56 o 
 -17   1   2      828.25      750.48     41.53 o 
 -16   1   2      403.43      366.50     13.03 o 
 -15   1   2      342.61      344.44     11.86 o 
 -14   1   2       11.69        4.54      3.34 o 
 -13   1   2      209.16      176.19      8.06 o 
 -12   1   2      108.10       98.70      4.62 o 
 -11   1   2        0.04        1.79      1.52 o 
 -10   1   2       40.27       38.31      3.17 o 
  -9   1   2      671.02      727.35     10.76 o 
  -8   1   2       26.25       30.10      2.69 o 
  -7   1   2     1089.12     1027.03     12.15 o 
  -6   1   2     3115.50     3140.09     37.29 o 
  -5   1   2     3015.86     2996.54     28.46 o 
  -4   1   2      147.11      108.88      4.66 o 
  -3   1   2       60.93       54.28      2.62 o 
  -2   1   2      803.61      739.91      7.68 o 
  -1   1   2     8299.87     7732.44     34.02 o 
   0   1   2       38.78       24.99      2.26 o 
   1   1   2     1861.68     1846.98     17.21 o 
   2   1   2      226.08      185.07      4.30 o 
   3   1   2     6544.76     6487.04     33.34 o 
   4   1   2      730.28      780.53      8.72 o 
   5   1   2     2604.51     2516.93     15.60 o 
   6   1   2       62.17       55.72      2.73 o 
   7   1   2     5720.72     5837.52     27.10 o 
   8   1   2     1373.27     1362.91     12.29 o 
   9   1   2      497.22      497.33      7.70 o 
  10   1   2      448.69      490.53      7.30 o 
  11   1   2       16.06       11.04      1.98 o 
  12   1   2        0.47        0.60      1.52 o 
  13   1   2       22.43       15.07      2.36 o 
  14   1   2       21.54       26.20      3.57 o 
  15   1   2       86.74       82.37      5.93 o 
  16   1   2      101.99      100.12      7.16 o 
  17   1   2        0.03        2.58      3.10 o 
  18   1   2        1.54        3.48      3.37 o 
  19   1   2      346.35      346.12     12.60 o 
  20   1   2        3.97        8.44      8.54 o 
  21   1   2        8.28       12.83      9.39 o 
  22   1   2       11.81       15.01      9.68 o 
  23   1   2        3.25        3.57      9.63 o 
  24   1   2       20.22       36.07     13.63 o 
  25   1   2      113.97      112.38     22.35 o 
  26   1   2        0.02        8.78     12.20 o 
  27   1   2      104.95      114.22     52.74 o 
 -27   2   2       16.09       19.44     13.61 o 
 -26   2   2       39.46       38.88     14.49 o 
 -25   2   2       10.61        2.48      9.48 o 
 -24   2   2        0.61       -4.77      7.45 o 
 -23   2   2        2.46       -0.14      7.75 o 
 -22   2   2        5.53       10.33     11.10 o 
 -21   2   2      291.64      305.49     29.30 o 
 -20   2   2      205.00      270.91     20.61 o 
 -19   2   2       52.00       50.40      9.33 o 
 -18   2   2       10.62       13.49      5.36 o 
 -17   2   2      157.66      157.29     10.75 o 
 -16   2   2     1192.05     1122.66     23.74 o 
 -15   2   2      956.12      931.38     19.40 o 
 -14   2   2        0.65        2.33      2.46 o 
 -13   2   2      476.83      462.55     10.94 o 
 -12   2   2        8.69       10.77      2.40 o 
 -11   2   2      110.81      122.14      3.85 o 
 -10   2   2     1735.74     1810.17     17.84 o 
  -9   2   2      999.22     1043.12     14.03 o 
  -8   2   2     1980.39     2006.28     18.77 o 
  -7   2   2      278.18      326.27      8.35 o 
  -6   2   2      198.35      209.43      4.52 o 
  -5   2   2        0.52        2.02      1.09 o 
  -4   2   2      648.18      627.27      8.03 o 
  -3   2   2      462.66      513.37      7.08 o 
  -2   2   2     3001.15     2745.69     16.94 o 
  -1   2   2       51.83       48.85      2.35 o 
   0   2   2       13.44       15.67      1.72 o 
   1   2   2      407.16      368.63      6.07 o 
   2   2   2     2254.28     2128.92     17.56 o 
   3   2   2      113.77       91.13      3.75 o 
   4   2   2     1984.80     1960.18     12.64 o 
   5   2   2      334.16      344.89      5.57 o 
   6   2   2      484.04      477.77      8.01 o 
   7   2   2     2458.96     2410.94     17.02 o 
   8   2   2       21.51       19.30      2.16 o 
   9   2   2     2580.30     2731.61     20.03 o 
  10   2   2       83.29       96.99      4.70 o 
  11   2   2      182.44      184.28      6.30 o 
  12   2   2        8.09        8.77      2.28 o 
  13   2   2      360.65      368.27      8.35 o 
  14   2   2        0.51        1.74      2.39 o 
  15   2   2      510.16      522.38     12.73 o 
  16   2   2        5.28        2.86      2.92 o 
  17   2   2      122.90      117.71      8.08 o 
  18   2   2        1.44       -2.33      3.21 o 
  19   2   2       18.27       10.11      4.70 o 
  20   2   2       10.82        7.64      6.38 o 
  21   2   2       38.56       26.49     11.43 o 
  22   2   2        0.32        2.98      8.24 o 
  23   2   2        1.56       -2.69      8.02 o 
  24   2   2       12.39       20.32     12.12 o 
  25   2   2       25.74       30.09     13.87 o 
  26   2   2       35.83       16.79     12.50 o 
  27   2   2        8.88       16.40     14.12 o 
 -27   3   2        5.21        4.51     11.40 o 
 -26   3   2        1.77        2.49      9.94 o 
 -25   3   2        0.00        2.28      9.93 o 
 -24   3   2       66.29       57.07     14.96 o 
 -23   3   2       24.40       23.55     19.22 o 
 -22   3   2       10.30       12.86      7.99 o 
 -21   3   2      232.52      253.01     21.15 o 
 -20   3   2        0.02       -4.94      5.32 o 
 -19   3   2       27.01       24.47      7.51 o 
 -18   3   2        9.15        5.51      5.93 o 
 -17   3   2      443.79      436.15     17.12 o 
 -16   3   2      149.98      134.31      9.90 o 
 -15   3   2      454.95      438.19     13.65 o 
 -14   3   2       36.23       31.56      4.93 o 
 -13   3   2      572.35      545.11     13.57 o 
 -12   3   2      131.85      149.70      7.21 o 
 -11   3   2     1450.03     1506.42     20.84 o 
 -10   3   2        0.01       -0.27      1.57 o 
  -9   3   2       28.09       33.82      2.86 o 
  -8   3   2      207.34      226.34      5.79 o 
  -7   3   2     1959.65     2070.54     16.99 o 
  -6   3   2     1079.76     1075.68     11.09 o 
  -5   3   2        0.53        0.13      1.16 o 
  -4   3   2      488.24      495.97      7.50 o 
  -3   3   2      304.80      266.41      5.44 o 
  -2   3   2      516.39      496.69      7.58 o 
  -1   3   2      797.02      756.64     10.72 o 
   0   3   2       84.39       68.98      3.85 o 
   1   3   2      488.33      474.90      8.27 o 
   2   3   2      149.39      128.40      4.15 o 
   3   3   2     1000.94      900.82     11.01 o 
   4   3   2       54.48       47.15      3.20 o 
   5   3   2       18.53       20.32      2.12 o 
   6   3   2      168.56      156.69      6.18 o 
   7   3   2      195.86      250.90      5.72 o 
   8   3   2       15.02       18.08      2.33 o 
   9   3   2      671.55      688.67      8.09 o 
  10   3   2      133.83      126.67      3.61 o 
  11   3   2      234.62      238.80      5.36 o 
  12   3   2       61.82       73.40      4.70 o 
  13   3   2      179.04      174.85      6.82 o 
  14   3   2       69.18       63.83      6.03 o 
  15   3   2       16.53       19.29      3.83 o 
  16   3   2        1.61       -0.15      2.79 o 
  17   3   2       99.36       88.60      7.16 o 
  18   3   2      140.23      143.15      9.03 o 
  19   3   2      299.45      295.32     13.52 o 
  20   3   2       31.25       21.74      7.33 o 
  21   3   2       24.91       11.13      9.04 o 
  22   3   2        4.40        1.55      8.27 o 
  23   3   2       13.57       12.84     11.03 o 
  24   3   2       39.10       46.15     28.72 o 
  25   3   2       55.69       62.50     18.01 o 
  26   3   2       23.27       39.71     16.35 o 
 -27   4   2       10.78        4.28     10.74 o 
 -26   4   2       47.01       39.10     14.97 o 
 -25   4   2       71.44       83.48     18.38 o 
 -24   4   2       79.01       59.98     13.97 o 
 -23   4   2        5.86       -2.88      8.81 o 
 -22   4   2       17.25       14.87     10.70 o 
 -21   4   2      294.48      275.00     22.57 o 
 -20   4   2        0.06        3.17      5.70 o 
 -19   4   2       44.81       39.15      8.41 o 
 -18   4   2        9.68        3.26      5.10 o 
 -17   4   2       96.90       97.15     11.42 o 
 -16   4   2       62.74       48.21      7.55 o 
 -15   4   2      432.64      443.73     21.38 o 
 -14   4   2      628.42      630.09     14.53 o 
 -13   4   2       70.65       61.22      5.23 o 
 -12   4   2      222.81      214.53      9.32 o 
 -11   4   2       33.70       32.76      4.04 o 
 -10   4   2      209.23      204.81      6.86 o 
  -9   4   2      297.96      312.30      7.36 o 
  -8   4   2        5.80       11.72      2.15 o 
  -7   4   2       79.14       93.94      5.74 o 
  -6   4   2     1528.38     1605.10     14.58 o 
  -5   4   2     2893.46     3070.19     21.93 o 
  -4   4   2     2840.25     2885.51     20.71 o 
  -3   4   2     2272.78     2391.58     19.39 o 
  -2   4   2     2002.43     2093.15     17.81 o 
  -1   4   2        5.83        5.03      1.46 o 
   0   4   2      554.97      578.42      9.93 o 
   1   4   2      574.50      605.87      9.51 o 
   2   4   2     1007.21     1056.67     12.50 o 
   3   4   2       27.78       26.40      2.38 o 
   4   4   2     2550.03     2653.43     18.84 o 
   5   4   2     1222.85     1330.08     13.92 o 
   6   4   2        1.30        1.12      1.50 o 
   7   4   2        0.50        0.75      1.36 o 
   8   4   2      670.58      718.31     11.47 o 
   9   4   2       27.35       31.72      3.05 o 
  10   4   2        3.76       10.21      2.06 o 
  11   4   2       23.61       23.01      2.92 o 
  12   4   2       64.64       72.71      5.19 o 
  13   4   2      122.01      133.24      6.83 o 
  14   4   2      621.83      663.79     13.87 o 
  15   4   2      315.19      320.85     11.42 o 
  16   4   2       35.98       20.78      4.46 o 
  17   4   2       70.55       68.79      6.54 o 
  18   4   2      128.68      124.31      8.63 o 
  19   4   2        0.40       -1.52      5.03 o 
  20   4   2      269.29      279.39     19.03 o 
  21   4   2       10.79       34.49     16.02 o 
  22   4   2       36.51       39.51     13.72 o 
  23   4   2        2.83        1.42      9.41 o 
  24   4   2       10.45       13.63     11.87 o 
  25   4   2       20.12       15.57     13.35 o 
  26   4   2        3.04        6.10     12.42 o 
 -26   5   2        0.04       -5.50     10.70 o 
 -25   5   2       70.34       52.04     15.38 o 
 -24   5   2       34.43       24.57     12.85 o 
 -23   5   2        1.28        1.75      8.41 o 
 -22   5   2       92.55       99.64     21.70 o 
 -21   5   2       15.43        6.97      7.40 o 
 -20   5   2        3.06       11.28     11.37 o 
 -19   5   2       10.50       17.36     21.50 o 
 -18   5   2       33.66       31.62     13.97 o 
 -17   5   2      114.08      104.89     15.30 o 
 -16   5   2       66.73       58.95      8.10 o 
 -15   5   2       24.71       31.41      5.21 o 
 -14   5   2       40.95       42.79      4.77 o 
 -13   5   2        0.54        2.72      2.86 o 
 -12   5   2        2.88        8.48      3.15 o 
 -11   5   2      165.52      170.37      8.89 o 
 -10   5   2      271.12      252.11     10.93 o 
  -9   5   2       17.82       20.30      2.99 o 
  -8   5   2        1.96        1.98      1.81 o 
  -7   5   2      144.19      126.76      4.98 o 
  -6   5   2       18.79       10.17      1.89 o 
  -5   5   2        0.41        3.47      1.65 o 
  -4   5   2       25.96       25.54      2.88 o 
  -3   5   2      370.37      409.49      8.28 o 
  -2   5   2      272.89      305.67      7.10 o 
  -1   5   2      532.74      501.18      8.96 o 
   0   5   2     1776.18     1875.51     19.54 o 
   1   5   2     1578.22     1609.66     16.98 o 
   2   5   2     3728.16     3987.45     27.53 o 
   3   5   2      392.23      428.55      8.10 o 
   4   5   2       50.67       50.91      3.53 o 
   5   5   2       13.73       17.40      3.17 o 
   6   5   2       24.07       31.85      4.00 o 
   7   5   2      288.65      290.15      7.16 o 
   8   5   2      240.69      238.17      6.69 o 
   9   5   2      155.55      164.39      6.35 o 
  10   5   2      426.39      447.65     10.09 o 
  11   5   2        0.50        1.48      2.20 o 
  12   5   2      188.09      183.89      7.64 o 
  13   5   2       21.54       20.73      3.92 o 
  14   5   2       41.07       34.91      4.93 o 
  15   5   2        0.05        1.50      3.31 o 
  16   5   2        9.73        3.77      3.99 o 
  17   5   2       23.37       22.55      5.33 o 
  18   5   2        0.01        4.12      4.26 o 
  19   5   2       77.89       57.75     10.80 o 
  20   5   2        4.14        6.58      6.27 o 
  21   5   2        5.27        6.96      9.24 o 
  22   5   2      156.67      161.40     22.81 o 
  23   5   2       45.34       26.67     12.95 o 
  24   5   2       14.46       11.45     11.85 o 
  25   5   2      130.30      169.02     26.81 o 
  26   5   2       10.45        0.52     13.32 o 
 -26   6   2       20.20       17.53     13.12 o 
 -25   6   2       18.52        5.60      9.79 o 
 -24   6   2       43.90       40.61     13.51 o 
 -23   6   2       11.22       18.85     20.50 o 
 -22   6   2        1.40        1.78      8.16 o 
 -21   6   2      122.53      146.17     17.55 o 
 -20   6   2        1.97       13.65      8.39 o 
 -19   6   2        0.06       22.10     18.97 o 
 -18   6   2      101.73       65.95     22.33 o 
 -17   6   2      597.55      538.90     24.79 o 
 -16   6   2      210.43      171.16     15.37 o 
 -15   6   2       96.90       79.52      8.08 o 
 -14   6   2        0.03        2.05      3.37 o 
 -13   6   2       95.79       72.31      7.69 o 
 -12   6   2      650.86      666.93     18.43 o 
 -11   6   2      133.20      138.50      7.55 o 
 -10   6   2       93.04       72.55      5.55 o 
  -9   6   2        6.90        3.20      2.39 o 
  -8   6   2       14.71       15.32      3.39 o 
  -7   6   2       85.36       69.93      4.75 o 
  -6   6   2      306.85      287.60      7.73 o 
  -5   6   2      235.91      266.84      7.55 o 
  -4   6   2      293.55      308.42      7.93 o 
  -3   6   2      357.75      361.50      8.44 o 
  -2   6   2      311.69      347.44      8.15 o 
  -1   6   2      654.91      750.69     12.56 o 
   0   6   2       61.43       47.79      3.96 o 
   1   6   2      298.90      323.69      8.18 o 
   2   6   2        6.95        5.57      1.81 o 
   3   6   2       37.71       50.01      3.65 o 
   4   6   2      816.68      841.11     12.27 o 
   5   6   2        0.20        1.83      1.80 o 
   6   6   2       16.12       15.85      2.49 o 
   7   6   2        0.18        1.97      1.88 o 
   8   6   2     1067.68     1087.08     14.76 o 
   9   6   2      306.73      326.80      8.89 o 
  10   6   2      244.32      237.12     11.55 o 
  11   6   2       86.80       91.21      8.52 o 
  12   6   2       49.38       39.10      7.57 o 
  13   6   2        3.59        0.31      3.07 o 
  14   6   2      119.73      129.00      8.14 o 
  15   6   2       13.52        3.75      4.71 o 
  16   6   2       57.32       64.24      8.87 o 
  17   6   2      239.50      262.67     13.22 o 
  18   6   2       28.59       46.28      7.90 o 
  19   6   2        0.00        2.95      5.94 o 
  20   6   2       59.72       38.58      9.75 o 
  21   6   2        2.50        6.20      9.30 o 
  22   6   2        2.73       -0.41      9.75 o 
  23   6   2       71.09       54.48     25.51 o 
  24   6   2       12.93       25.86     21.58 o 
  25   6   2       13.77       -0.68     18.36 o 
 -25   7   2       53.42       82.35     19.90 o 
 -24   7   2        0.04        7.11     17.82 o 
 -23   7   2       20.12        7.43      9.79 o 
 -22   7   2       21.38        0.82     13.49 o 
 -21   7   2       10.29       29.69     27.59 o 
 -20   7   2        6.90       11.69     13.87 o 
 -19   7   2       36.95       33.78     13.59 o 
 -18   7   2       17.20       21.49      7.56 o 
 -17   7   2       73.26       93.42     23.29 o 
 -16   7   2      686.91      660.16     26.83 o 
 -15   7   2        0.06        0.78      3.89 o 
 -14   7   2       37.65       41.56      7.10 o 
 -13   7   2      260.97      276.11     14.37 o 
 -12   7   2       85.50       80.80      9.83 o 
 -11   7   2      121.84      151.78      9.67 o 
 -10   7   2      895.88      881.50     22.19 o 
  -9   7   2       86.89       80.84      6.51 o 
  -8   7   2      405.43      369.40     11.52 o 
  -7   7   2        1.54        1.00      2.72 o 
  -6   7   2      411.26      392.34     10.44 o 
  -5   7   2      287.12      264.15      9.16 o 
  -4   7   2      337.31      387.21     10.71 o 
  -3   7   2       25.75       17.66      3.32 o 
  -2   7   2       38.44       32.15      3.71 o 
  -1   7   2      243.14      260.37      8.67 o 
   0   7   2        9.64        7.09      3.38 o 
   1   7   2       43.93       32.39      5.10 o 
   2   7   2        0.12        3.53      2.00 o 
   3   7   2       98.89      114.89      5.97 o 
   4   7   2       72.31       56.42      5.07 o 
   5   7   2       98.87      102.81      5.99 o 
   6   7   2        1.01       -0.36      2.28 o 
   7   7   2       27.25       33.94      7.06 o 
   8   7   2        0.23        3.00      2.40 o 
   9   7   2      204.79      232.16     11.45 o 
  10   7   2       36.50       33.77      5.68 o 
  11   7   2       84.14       79.77      7.98 o 
  12   7   2        5.05        3.46      3.93 o 
  13   7   2       16.55       14.73      5.00 o 
  14   7   2      170.11      166.03     11.80 o 
  15   7   2      144.90      148.85     11.54 o 
  16   7   2       31.51       15.55     11.88 o 
  17   7   2       50.26       45.65     11.38 o 
  18   7   2      362.25      384.69     23.41 o 
  19   7   2       38.62       48.62     27.68 o 
  20   7   2       29.23       17.24     10.11 o 
  21   7   2       17.82       15.84     11.02 o 
  22   7   2       45.85       36.47     19.01 o 
  23   7   2       28.18       27.58     21.32 o 
  24   7   2        0.00        2.33     17.91 o 
 -24   8   2        0.01        9.16     10.61 o 
 -23   8   2        2.36        5.55     10.22 o 
 -22   8   2        6.25       32.63     31.82 o 
 -21   8   2       24.17       35.92     19.69 o 
 -20   8   2        0.08        4.55     11.23 o 
 -19   8   2       61.81       58.58     11.94 o 
 -18   8   2        0.54        6.66     10.34 o 
 -17   8   2        0.10       17.67      7.91 o 
 -16   8   2      146.10      122.65     14.05 o 
 -15   8   2        4.87       19.55     14.18 o 
 -14   8   2     1235.52     1306.64     31.01 o 
 -13   8   2     2203.42     2186.22     42.46 o 
 -12   8   2     1786.25     1750.90     44.33 o 
 -11   8   2        0.37       -2.26      3.77 o 
 -10   8   2       14.25       15.16      4.63 o 
  -9   8   2      154.22      167.02     10.28 o 
  -8   8   2      679.05      689.05     16.55 o 
  -7   8   2      653.13      637.88     16.34 o 
  -6   8   2      834.54      804.52     18.07 o 
  -5   8   2       97.80       82.35      7.15 o 
  -4   8   2      331.72      324.22     11.39 o 
  -3   8   2      428.90      410.60     14.50 o 
  -2   8   2      176.22      193.61      9.25 o 
  -1   8   2       50.44       53.65      5.82 o 
   0   8   2      105.11      127.20      7.91 o 
   1   8   2      101.91      107.97      7.95 o 
   2   8   2      178.03      177.48      9.00 o 
   3   8   2      790.84      789.30     14.67 o 
   4   8   2     1026.02     1026.32     16.69 o 
   5   8   2       50.05       61.74      5.02 o 
   6   8   2      184.51      165.47      8.14 o 
   7   8   2      162.02      150.94      8.67 o 
   8   8   2      538.03      548.73     16.99 o 
   9   8   2      935.26      948.40     22.60 o 
  10   8   2     1527.81     1578.02     29.52 o 
  11   8   2       20.13       31.48      8.87 o 
  12   8   2     1433.48     1437.11     33.44 o 
  13   8   2      351.82      360.48     18.39 o 
  14   8   2        4.86       14.45      5.79 o 
  15   8   2       33.24       30.29      7.13 o 
  16   8   2        0.39        2.21      8.27 o 
  17   8   2       46.91       36.88     11.57 o 
  18   8   2       33.35       26.90      9.50 o 
  19   8   2       12.08       11.67      8.96 o 
  20   8   2       20.75       13.92      9.62 o 
  21   8   2       98.82       93.72     18.53 o 
  22   8   2        0.03       19.62     18.63 o 
  23   8   2       22.16       25.45     21.77 o 
  24   8   2       12.19        6.89     19.08 o 
 -23   9   2        0.09       27.91     20.64 o 
 -22   9   2        0.00       20.22     17.78 o 
 -21   9   2        0.45       19.03     19.64 o 
 -20   9   2       46.73       31.01     10.93 o 
 -19   9   2        2.02        2.05      7.40 o 
 -18   9   2      129.51      138.65     16.89 o 
 -17   9   2      280.53      276.25     31.03 o 
 -16   9   2      620.74      614.68     22.58 o 
 -15   9   2       19.81       18.76      8.11 o 
 -14   9   2       68.58       92.81     13.04 o 
 -13   9   2        2.83        3.77      5.84 o 
 -12   9   2       26.97       15.03      8.23 o 
 -11   9   2       12.10        3.21      5.96 o 
 -10   9   2       79.66       75.63     10.06 o 
  -9   9   2       90.45      101.79     17.33 o 
  -8   9   2      221.63      214.30     14.21 o 
  -7   9   2        4.28        6.81      4.66 o 
  -6   9   2        2.78       -0.13      3.44 o 
  -5   9   2       34.80       26.89      4.94 o 
  -4   9   2     1033.25      987.17     20.74 o 
  -3   9   2        8.97        5.14      3.42 o 
  -2   9   2      796.93      779.01     18.18 o 
  -1   9   2      115.21      115.99      8.29 o 
   0   9   2      782.74      766.85     17.94 o 
   1   9   2       17.33       12.71      3.88 o 
   2   9   2      482.57      515.63     14.82 o 
   3   9   2      108.01      107.66      8.14 o 
   4   9   2        1.87        3.15      2.91 o 
   5   9   2       36.29       30.31      4.67 o 
   6   9   2      380.49      375.09     17.59 o 
   7   9   2       19.70        8.45      9.46 o 
   8   9   2      172.33      145.78     12.31 o 
   9   9   2      298.02      285.39     15.44 o 
  10   9   2      637.00      662.23     32.40 o 
  11   9   2      294.25      322.84     17.22 o 
  12   9   2      112.43      114.88     12.13 o 
  13   9   2      538.82      619.67     23.93 o 
  14   9   2       11.68       17.12      6.42 o 
  15   9   2        0.51        2.84      6.11 o 
  16   9   2        2.85        4.15      6.42 o 
  17   9   2        4.13       -4.99      7.79 o 
  18   9   2        0.09        7.91     17.00 o 
  19   9   2       25.40       22.29     10.93 o 
  20   9   2       13.29       37.32     44.10 o 
  21   9   2        1.40       -0.91     10.18 o 
  22   9   2       59.26       33.89     24.42 o 
  23   9   2       52.68       15.69     23.04 o 
 -22  10   2       21.17      408.75     38.02 o 
 -21  10   2        4.11       55.14     36.75 o 
 -20  10   2        0.00       -1.10     29.56 o 
 -19  10   2       20.54       78.19     23.79 o 
 -18  10   2       62.89       63.83     16.33 o 
 -17  10   2        5.51       16.58     10.17 o 
 -16  10   2      129.93      146.20     26.86 o 
 -15  10   2      102.67       89.33     14.52 o 
 -14  10   2      128.91      132.43     20.26 o 
 -13  10   2       93.81       63.56     15.36 o 
 -12  10   2      185.33      198.68     20.13 o 
 -11  10   2        0.95        8.46      7.11 o 
 -10  10   2       29.45       34.03      8.14 o 
  -9  10   2      109.22      121.67     12.44 o 
  -8  10   2       17.99       11.29      5.45 o 
  -7  10   2       29.91       30.83      6.42 o 
  -6  10   2      407.05      406.69     16.08 o 
  -5  10   2       70.58       82.99      9.10 o 
  -4  10   2       42.82       23.80      5.75 o 
  -3  10   2       47.80       26.24      6.13 o 
  -2  10   2        1.41        0.15      3.78 o 
  -1  10   2      286.25      266.46     21.94 o 
   0  10   2     4377.69     4234.89     45.67 o 
   1  10   2      324.61      336.68     13.31 o 
   2  10   2      526.82      505.51     16.87 o 
   3  10   2        4.24        2.89      3.49 o 
   4  10   2        2.25        3.48      3.29 o 
   5  10   2        0.97        0.36      3.43 o 
   6  10   2      263.37      229.27     18.93 o 
   7  10   2      305.83      280.44     23.36 o 
   8  10   2       17.46       17.45     12.29 o 
   9  10   2      109.89      104.40     19.34 o 
  10  10   2       43.06       16.26     11.75 o 
  11  10   2        6.78       10.15      6.67 o 
  12  10   2      147.02      151.09     14.44 o 
  13  10   2       13.49        4.67      9.67 o 
  14  10   2       18.80       23.39      7.21 o 
  15  10   2        3.45        9.24      6.57 o 
  16  10   2       13.05       33.89     13.66 o 
  17  10   2        6.21       13.87     17.00 o 
  18  10   2        1.61        9.10      9.32 o 
  19  10   2        0.00       -6.46     11.39 o 
  20  10   2       24.77       57.49     45.26 o 
  21  10   2        7.64       20.40     14.39 o 
  22  10   2       19.20       17.46     23.26 o 
 -21  11   2      105.01      171.50     60.70 o 
 -20  11   2      101.22      225.41     55.60 o 
 -19  11   2       15.18       53.82     31.14 o 
 -18  11   2       12.05       33.76     25.90 o 
 -17  11   2       10.05       50.00     27.60 o 
 -16  11   2      356.69      385.88     34.18 o 
 -15  11   2       94.20       92.13     21.22 o 
 -14  11   2       21.79       22.56     18.34 o 
 -13  11   2      209.62      224.56     26.63 o 
 -12  11   2        0.30       -4.87      8.08 o 
 -11  11   2        1.57        3.20      7.44 o 
 -10  11   2       30.47       23.17      7.92 o 
  -9  11   2      250.08      258.16     18.04 o 
  -8  11   2       15.38        8.13      6.10 o 
  -7  11   2       28.58       33.37      8.34 o 
  -6  11   2       12.28       10.48      5.95 o 
  -5  11   2      158.73      150.79     12.09 o 
  -4  11   2      119.42       98.93     10.36 o 
  -3  11   2      248.72      209.69     13.44 o 
  -2  11   2      221.73      211.23     13.45 o 
  -1  11   2       69.10       86.55      9.76 o 
   0  11   2        4.15        0.48      4.30 o 
   1  11   2        2.43        3.76      4.18 o 
   2  11   2     1376.24     1302.41     32.03 o 
   3  11   2        0.00        3.00      4.63 o 
   4  11   2      837.36      843.76     23.81 o 
   5  11   2       13.94        9.76      5.87 o 
   6  11   2        7.02       -0.62      4.47 o 
   7  11   2       13.91       -2.15      7.41 o 
   8  11   2      108.40      118.44     12.66 o 
   9  11   2       38.59       36.79     10.14 o 
  10  11   2        6.71       13.74     13.96 o 
  11  11   2        7.09       13.02     12.60 o 
  12  11   2        0.10        4.17      6.33 o 
  13  11   2        0.73        3.55      6.59 o 
  14  11   2        0.21        7.34      6.93 o 
  15  11   2       19.61       15.44      9.15 o 
  16  11   2        1.18       -0.60      6.99 o 
  17  11   2        0.46        6.06     20.69 o 
  18  11   2        0.00        9.07      9.73 o 
  19  11   2       32.46       16.91     13.21 o 
  20  11   2       51.83       55.68     16.64 o 
 -19  12   2      131.35      138.26     45.12 o 
 -18  12   2       80.63       36.35     34.91 o 
 -17  12   2       45.70      125.84     36.87 o 
 -16  12   2        4.73        9.74     13.04 o 
 -15  12   2      166.91      281.26     31.89 o 
 -14  12   2        2.89       22.35     31.61 o 
 -13  12   2        2.34        3.41     10.07 o 
 -12  12   2      127.77      166.78     25.74 o 
 -11  12   2       56.03       58.39     19.83 o 
 -10  12   2       41.12       58.14     13.99 o 
  -9  12   2       38.43       26.11      8.57 o 
  -8  12   2        1.78       -2.67      5.14 o 
  -7  12   2       58.00       39.27     11.39 o 
  -6  12   2      112.44       93.68     12.61 o 
  -5  12   2      118.83      103.68     13.07 o 
  -4  12   2       57.59       32.63      8.42 o 
  -3  12   2       15.44       13.62      6.57 o 
  -2  12   2      159.91      139.63     14.53 o 
  -1  12   2       62.79       83.22     11.59 o 
   0  12   2       88.10       84.73     11.66 o 
   1  12   2       28.83       34.56      8.30 o 
   2  12   2      294.13      270.75     22.77 o 
   3  12   2      167.79      170.88     15.35 o 
   4  12   2      234.14      235.42     19.91 o 
   5  12   2       80.88       76.48     11.00 o 
   6  12   2      202.47      226.78     16.88 o 
   7  12   2       59.67       48.41     11.41 o 
   8  12   2       42.97       20.53      9.70 o 
   9  12   2       42.27       38.03     15.24 o 
  10  12   2        7.14        9.68     10.10 o 
  11  12   2      219.45      228.33     37.54 o 
  12  12   2       71.80       69.17     11.42 o 
  13  12   2       12.57       27.91      9.81 o 
  14  12   2       20.60        2.28      8.41 o 
  15  12   2        7.89       -2.17     13.73 o 
  16  12   2        6.11       -5.56     19.15 o 
  17  12   2        6.37       33.46     41.26 o 
  18  12   2       18.00        8.86     11.29 o 
  19  12   2        0.25        4.64     13.01 o 
 -18  13   2       42.89       63.19     35.94 o 
 -17  13   2        9.45       71.21     27.27 o 
 -16  13   2       46.31       63.08     20.71 o 
 -15  13   2       48.81       52.06     18.41 o 
 -14  13   2      121.75      139.03     26.25 o 
 -13  13   2       38.36       33.56     15.66 o 
 -12  13   2       69.21       80.97     47.48 o 
 -11  13   2        0.21        0.56     10.34 o 
 -10  13   2      234.78      280.70     31.49 o 
  -9  13   2       54.77       73.25     12.85 o 
  -8  13   2      154.66      149.19     16.31 o 
  -7  13   2        9.96       14.29      7.69 o 
  -6  13   2        4.61        5.83      6.66 o 
  -5  13   2        1.56        5.26      6.14 o 
  -4  13   2       55.83       57.32     10.94 o 
  -3  13   2       49.47       33.01      8.95 o 
  -2  13   2        0.13        3.03      6.08 o 
  -1  13   2       40.96       41.24      9.69 o 
   0  13   2       11.81        6.33      6.52 o 
   1  13   2       67.92       76.41     12.50 o 
   2  13   2      396.80      400.81     22.37 o 
   3  13   2       22.21       16.59      8.55 o 
   4  13   2        5.08        9.21      7.74 o 
   5  13   2        2.25        3.18      7.16 o 
   6  13   2       14.59        6.64      7.49 o 
   7  13   2      128.59      137.02     17.85 o 
   8  13   2       36.54       19.09      9.79 o 
   9  13   2        8.88       17.21      9.22 o 
  10  13   2       61.15       66.84     20.24 o 
  11  13   2       10.27       13.83     19.31 o 
  12  13   2      141.84      154.29     19.83 o 
  13  13   2        4.31       11.19     11.16 o 
  14  13   2        3.93        9.60     25.21 o 
  15  13   2       70.99       90.82     33.79 o 
  16  13   2        0.29        1.79     10.19 o 
  17  13   2        3.60       -5.63     11.84 o 
 -16  14   2        0.06       27.19     22.42 o 
 -15  14   2        7.41        2.97     15.11 o 
 -14  14   2        2.61        0.63     15.15 o 
 -13  14   2        3.93       -1.77     13.36 o 
 -12  14   2       21.37       12.71     14.43 o 
 -11  14   2       13.94       20.05     14.60 o 
 -10  14   2        2.08       -6.69     10.64 o 
  -9  14   2        2.78       -2.26     10.43 o 
  -8  14   2       64.65       74.35     14.79 o 
  -7  14   2        0.48        9.46      7.50 o 
  -6  14   2        0.40        5.51      7.18 o 
  -5  14   2      114.84      118.99     15.62 o 
  -4  14   2       97.45       88.37     13.78 o 
  -3  14   2        0.26        4.54      7.33 o 
  -2  14   2       45.48       42.40     12.79 o 
  -1  14   2       18.55       14.18      8.55 o 
   0  14   2       36.83       39.79     10.25 o 
   1  14   2      135.67      119.15     15.30 o 
   2  14   2        3.21        4.42      7.58 o 
   3  14   2       60.78       35.44     10.52 o 
   4  14   2       69.71       44.01     13.66 o 
   5  14   2       48.37       33.37     11.14 o 
   6  14   2        0.54        0.26      7.12 o 
   7  14   2      112.39      129.98     18.31 o 
   8  14   2       64.45       55.30     13.59 o 
   9  14   2       33.98       23.26     10.89 o 
  10  14   2        0.71        7.11      8.39 o 
  11  14   2       15.67       26.11     14.49 o 
  12  14   2       35.92       28.32     13.46 o 
  13  14   2        1.27        5.26     15.18 o 
  14  14   2        2.24       23.81     12.13 o 
  15  14   2        3.60       28.11     37.69 o 
 -13  15   2       52.53       63.88     30.89 o 
 -12  15   2       21.74       39.12     17.77 o 
 -11  15   2       22.61       19.04     13.99 o 
 -10  15   2      121.24      148.80     27.45 o 
  -9  15   2       20.36       40.30     16.48 o 
  -8  15   2        1.58       -4.10     13.00 o 
  -7  15   2       21.43       29.34     10.68 o 
  -6  15   2        0.02        7.51      8.14 o 
  -5  15   2       60.92       71.74     14.46 o 
  -4  15   2       15.68       29.81     10.48 o 
  -3  15   2        3.07       11.14      7.67 o 
  -2  15   2        0.13        2.09      8.24 o 
  -1  15   2       14.85       17.84      9.66 o 
   0  15   2        2.71        5.64      8.39 o 
   1  15   2      264.18      276.35     25.37 o 
   2  15   2       72.79       65.25     18.09 o 
   3  15   2       20.63       19.64     10.33 o 
   4  15   2       58.76       48.70     13.77 o 
   5  15   2      185.27      210.41     23.45 o 
   6  15   2       46.95       65.53     15.06 o 
   7  15   2       22.06       25.44     11.92 o 
   8  15   2       85.83       87.34     17.37 o 
   9  15   2       81.28       67.36     15.56 o 
  10  15   2        0.01        1.70      8.65 o 
  11  15   2        0.47       -0.61      9.84 o 
  12  15   2       15.98       28.01     15.57 o 
  13  15   2        2.10        8.46     21.00 o 
 -10  16   2       10.98       -9.87     23.83 o 
  -9  16   2       61.93       64.23     25.06 o 
  -8  16   2        2.31       -6.09     11.96 o 
  -7  16   2        1.79       -4.00      9.30 o 
  -6  16   2        0.36        4.65      8.18 o 
  -5  16   2        7.63        0.71      8.72 o 
  -4  16   2        0.00        0.00      7.62 o 
  -3  16   2      142.57      120.62     17.58 o 
  -2  16   2       53.38       62.93     12.80 o 
  -1  16   2      143.59      159.94     19.58 o 
   0  16   2        0.38       -5.22      9.57 o 
   1  16   2        3.71        3.52      9.57 o 
   2  16   2        7.04       22.81     11.80 o 
   3  16   2       23.66       14.06     11.76 o 
   4  16   2       56.52       46.37     16.22 o 
   5  16   2       95.80       88.18     17.15 o 
   6  16   2        0.17       10.77     11.06 o 
   7  16   2      120.69      160.63     22.44 o 
   8  16   2        2.54       -2.40     10.09 o 
   9  16   2       10.13        6.14     15.04 o 
  10  16   2      204.19      175.86     42.32 o 
  -5  17   2       21.70       19.91     21.07 o 
  -4  17   2        0.50        1.17     11.34 o 
  -3  17   2      222.21      276.61     44.43 o 
  -2  17   2       68.17       83.43     19.38 o 
  -1  17   2        6.38       16.26     24.12 o 
   0  17   2        0.22        3.81     13.16 o 
   1  17   2       28.40       23.68     28.46 o 
   2  17   2       85.86      100.36     40.64 o 
   3  17   2      112.67       71.85     37.32 o 
   4  17   2        4.42        9.78     25.51 o 
 -27   1   3        3.79        0.90     10.04 o 
 -26   1   3        7.87        6.87     10.42 o 
 -25   1   3       15.50       11.13     10.97 o 
 -24   1   3        0.52        0.37      7.48 o 
 -23   1   3       52.27       52.37     12.60 o 
 -22   1   3       17.03       -1.16     10.92 o 
 -21   1   3       28.26       24.49      8.78 o 
 -20   1   3       78.34       82.94     12.18 o 
 -19   1   3      242.30      197.29     16.00 o 
 -18   1   3        7.07       11.54      4.79 o 
 -17   1   3     2120.58     1979.05     40.48 o 
 -16   1   3      241.74      258.99     18.31 o 
 -15   1   3      281.64      254.09     12.02 o 
 -14   1   3      538.35      483.32     15.18 o 
 -13   1   3      390.85      357.19     10.95 o 
 -12   1   3       56.91       64.13      6.12 o 
 -11   1   3        0.15       -1.10      2.59 o 
 -10   1   3      883.54      829.65     12.22 o 
  -9   1   3      175.24      258.50     12.39 o 
  -8   1   3     1090.10     1291.40     16.53 o 
  -7   1   3      866.20      934.73     13.92 o 
  -6   1   3      957.54     1022.90     13.48 o 
  -5   1   3     1166.51     1276.58     12.24 o 
  -4   1   3     2122.44     2083.88     15.97 o 
  -3   1   3      161.24      188.16      5.09 o 
  -2   1   3      859.56      865.80     10.98 o 
  -1   1   3       47.71       46.94      3.40 o 
   0   1   3       11.60       12.77      2.57 o 
   1   1   3        0.04        0.66      1.57 o 
   2   1   3      882.61      829.04      9.82 o 
   3   1   3      194.11      210.52      5.46 o 
   4   1   3     1068.99     1072.32     12.19 o 
   5   1   3       62.06       63.97      2.72 o 
   6   1   3      662.86      690.99      9.64 o 
   7   1   3     2641.13     2763.46     21.01 o 
   8   1   3    10847.56    11203.18     47.63 o 
   9   1   3     1633.00     1715.97     16.36 o 
  10   1   3      231.57      237.10      6.20 o 
  11   1   3      568.91      567.19      9.69 o 
  12   1   3      322.62      316.37      8.66 o 
  13   1   3       24.35       27.12      3.81 o 
  14   1   3       26.05       26.93      3.87 o 
  15   1   3      102.59       96.24      6.73 o 
  16   1   3       19.76       17.69      4.05 o 
  17   1   3      142.40      150.10      8.59 o 
  18   1   3       24.68       19.80      5.47 o 
  19   1   3        1.47        5.82      4.81 o 
  20   1   3       34.79       17.12      5.97 o 
  21   1   3       37.91       49.29     10.95 o 
  22   1   3       65.16       68.45     16.54 o 
  23   1   3        0.11        1.32      8.89 o 
  24   1   3       28.66       16.67     12.46 o 
  25   1   3        0.01        3.64     10.20 o 
  26   1   3        1.84        3.53     11.69 o 
 -27   2   3       17.27       15.24     12.78 o 
 -26   2   3        1.25        4.93     10.27 o 
 -25   2   3       37.14       33.62     13.37 o 
 -24   2   3        1.65       -5.00      6.98 o 
 -23   2   3       51.31       49.28     15.66 o 
 -22   2   3        0.65        2.14      6.67 o 
 -21   2   3       21.61        3.18      8.46 o 
 -20   2   3        1.32       -5.40      5.40 o 
 -19   2   3       99.72       79.18     13.70 o 
 -18   2   3        9.34       18.55     10.25 o 
 -17   2   3        1.63       -0.81      5.77 o 
 -16   2   3        0.07        1.26      4.13 o 
 -15   2   3     1966.10     1952.25     31.63 o 
 -14   2   3     1850.08     1736.87     28.87 o 
 -13   2   3     1801.43     1657.63     28.32 o 
 -12   2   3      441.99      376.89     13.18 o 
 -11   2   3      252.11      248.03      8.22 o 
 -10   2   3       22.06       26.14      3.75 o 
  -9   2   3      146.63      144.74      6.12 o 
  -8   2   3      741.56      775.42     12.63 o 
  -7   2   3      258.50      319.79     13.24 o 
  -6   2   3     6449.65     6718.20     34.82 o 
  -5   2   3     1184.98     1310.40     18.70 o 
  -4   2   3      225.90      267.72      6.12 o 
  -3   2   3      606.35      565.04      8.89 o 
  -2   2   3        0.40        0.50      1.33 o 
  -1   2   3      753.16      692.66      9.35 o 
   0   2   3        3.80        2.04      1.24 o 
   1   2   3     1877.86     1871.27     16.62 o 
   2   2   3      742.16      718.63     10.01 o 
   3   2   3     3717.84     3665.13     24.32 o 
   4   2   3       21.01       27.24      2.08 o 
   5   2   3       53.58       59.44      7.12 o 
   6   2   3     1980.99     2044.92     18.11 o 
   7   2   3      153.25      181.23      5.78 o 
   8   2   3     2031.39     1959.02     19.04 o 
   9   2   3     2214.25     2197.49     20.97 o 
  10   2   3     1258.19     1306.29     18.30 o 
  11   2   3       46.85       57.45      4.22 o 
  12   2   3      188.23      211.35      6.99 o 
  13   2   3      284.74      312.09      9.09 o 
  14   2   3       57.87       51.66      5.67 o 
  15   2   3        6.21        8.67      4.01 o 
  16   2   3       40.52       44.06      5.74 o 
  17   2   3      139.71      137.84      8.89 o 
  18   2   3      197.75      188.73     10.47 o 
  19   2   3        0.02        2.12      4.48 o 
  20   2   3       37.53       23.58      6.74 o 
  21   2   3        7.23        9.68      7.32 o 
  22   2   3        0.18       -2.85      8.37 o 
  23   2   3       35.59       21.65     12.32 o 
  24   2   3       16.53       27.11     13.06 o 
  25   2   3       31.87       36.22     14.45 o 
  26   2   3        0.59        4.78     11.44 o 
 -27   3   3        2.76        0.85     11.20 o 
 -26   3   3        0.34        0.34     10.38 o 
 -25   3   3        9.29       23.36     20.20 o 
 -24   3   3       11.12        1.08      8.55 o 
 -23   3   3       64.94       74.01     17.22 o 
 -22   3   3        5.06       10.14     12.34 o 
 -21   3   3      147.61      129.18     32.54 o 
 -20   3   3      126.77      113.15     13.22 o 
 -19   3   3       13.13       12.19      6.38 o 
 -18   3   3        2.54       10.82      9.44 o 
 -17   3   3      373.76      343.02     23.19 o 
 -16   3   3     1535.38     1385.03     30.26 o 
 -15   3   3      454.05      438.07     16.85 o 
 -14   3   3       63.91       68.08      8.53 o 
 -13   3   3       72.07       71.48      8.43 o 
 -12   3   3       18.79       13.36      3.42 o 
 -11   3   3       55.37       47.47      4.67 o 
 -10   3   3       33.50       20.39      3.56 o 
  -9   3   3     1144.01     1210.90     17.79 o 
  -8   3   3      193.26      198.59      7.46 o 
  -7   3   3      149.50      159.89      4.96 o 
  -6   3   3       30.81       36.17      2.84 o 
  -5   3   3       30.05       36.38      3.30 o 
  -4   3   3       15.91       17.70      1.99 o 
  -3   3   3        5.80        7.74      1.79 o 
  -2   3   3     2385.11     2440.69     17.40 o 
  -1   3   3      656.72      684.31      9.31 o 
   0   3   3     1116.52     1093.20     12.09 o 
   1   3   3       85.58       92.40      5.14 o 
   2   3   3     1828.61     1854.62     15.76 o 
   3   3   3       46.70       67.67      3.25 o 
   4   3   3       29.67       28.64      2.64 o 
   5   3   3       95.34       90.70      4.18 o 
   6   3   3       50.56       50.72      2.93 o 
   7   3   3     1587.70     1594.80     15.23 o 
   8   3   3      659.61      682.71     12.25 o 
   9   3   3       44.22       51.46      5.58 o 
  10   3   3      385.15      386.50      9.07 o 
  11   3   3       20.81       19.21      3.07 o 
  12   3   3      879.79      863.09     15.59 o 
  13   3   3      166.45      169.23     13.67 o 
  14   3   3       82.85       82.00      8.56 o 
  15   3   3        5.51        5.31      3.43 o 
  16   3   3      175.26      175.83      9.44 o 
  17   3   3        5.60        4.30      3.60 o 
  18   3   3       22.93       22.03      6.24 o 
  19   3   3      151.12      169.25     12.71 o 
  20   3   3       31.45       24.64      6.56 o 
  21   3   3        3.04        6.05      6.93 o 
  22   3   3        2.07       -1.64      8.76 o 
  23   3   3        0.34        7.48     10.29 o 
  24   3   3        9.78        5.30     11.02 o 
  25   3   3       83.58       82.51     20.01 o 
  26   3   3        1.21      -10.52     10.52 o 
 -26   4   3       87.32       74.23     18.43 o 
 -25   4   3       29.03       25.87     17.19 o 
 -24   4   3        0.46       16.47     16.15 o 
 -23   4   3       35.32       19.81     12.60 o 
 -22   4   3       14.81        5.96      7.77 o 
 -21   4   3        1.50        2.21     12.39 o 
 -20   4   3      116.71      117.24     15.01 o 
 -19   4   3       55.04       60.08     12.61 o 
 -18   4   3       53.44       54.71     12.36 o 
 -17   4   3       21.88       20.53      6.84 o 
 -16   4   3       68.02       67.81      9.28 o 
 -15   4   3       10.74        1.87      4.11 o 
 -14   4   3       48.70       46.30      8.85 o 
 -13   4   3      323.74      311.53     14.98 o 
 -12   4   3       48.35       36.89      4.95 o 
 -11   4   3        2.89        1.46      2.82 o 
 -10   4   3       19.79       13.19      3.51 o 
  -9   4   3       81.19       95.94      4.76 o 
  -8   4   3      129.77      124.56      6.36 o 
  -7   4   3        0.82       -0.81      1.40 o 
  -6   4   3       44.87       45.97      3.03 o 
  -5   4   3        1.19        3.50      1.46 o 
  -4   4   3     1366.73     1401.09     14.58 o 
  -3   4   3      637.65      664.13     10.44 o 
  -2   4   3     1136.91     1161.54     13.81 o 
  -1   4   3       72.01       71.66      3.91 o 
   0   4   3      461.59      484.56      9.01 o 
   1   4   3        5.26        6.38      1.68 o 
   2   4   3       64.16       72.64      4.20 o 
   3   4   3      256.50      267.29      6.85 o 
   4   4   3      142.74      143.07      5.90 o 
   5   4   3      542.07      592.35     10.29 o 
   6   4   3        1.69        4.51      1.80 o 
   7   4   3      631.29      725.78     17.02 o 
   8   4   3       35.91       36.55      3.86 o 
   9   4   3        0.89        1.61      1.95 o 
  10   4   3       19.83       17.32      3.15 o 
  11   4   3      338.93      337.83      9.35 o 
  12   4   3      164.04      150.85      7.03 o 
  13   4   3       18.22       23.47      4.69 o 
  14   4   3      344.45      370.92     13.03 o 
  15   4   3        0.76        1.82      3.28 o 
  16   4   3       39.22       36.73      6.18 o 
  17   4   3       70.70       68.13      7.70 o 
  18   4   3        2.36        7.34      4.77 o 
  19   4   3        1.40        0.92      4.98 o 
  20   4   3      111.36       98.14     11.98 o 
  21   4   3        2.74        4.64      7.34 o 
  22   4   3       59.76       43.48     14.73 o 
  23   4   3        2.08        1.06      9.84 o 
  24   4   3        0.38        9.49     12.01 o 
  25   4   3        8.82       13.12     12.87 o 
 -26   5   3        0.01        7.31     15.06 o 
 -25   5   3       68.33       58.24     29.79 o 
 -24   5   3        0.04        6.59      8.94 o 
 -23   5   3        2.09        3.18      8.55 o 
 -22   5   3        1.59        5.77     12.14 o 
 -21   5   3      435.28      453.35     28.64 o 
 -20   5   3        3.20       10.09     13.89 o 
 -19   5   3        2.35        4.54      6.75 o 
 -18   5   3       12.36       17.43      6.46 o 
 -17   5   3       22.57       15.62      5.92 o 
 -16   5   3      422.87      388.81     25.02 o 
 -15   5   3     1184.38     1239.03     36.14 o 
 -14   5   3      442.74      416.94     21.30 o 
 -13   5   3      177.60      185.80     11.62 o 
 -12   5   3      312.70      302.30     12.35 o 
 -11   5   3      284.52      305.97     10.97 o 
 -10   5   3       33.78       34.34      4.84 o 
  -9   5   3      122.41      131.43      6.37 o 
  -8   5   3       29.91       40.32      3.49 o 
  -7   5   3     1515.31     1529.79     18.65 o 
  -6   5   3      195.71      201.18      5.81 o 
  -5   5   3      498.80      461.85      9.70 o 
  -4   5   3      355.13      339.62      8.22 o 
  -3   5   3       56.09       46.68      3.68 o 
  -2   5   3       29.02       27.13      2.99 o 
  -1   5   3      176.62      206.50      6.23 o 
   0   5   3     4126.46     4264.10     28.80 o 
   1   5   3      817.18      830.70     12.01 o 
   2   5   3      390.27      384.29      8.83 o 
   3   5   3     2064.37     2192.86     21.08 o 
   4   5   3      225.48      236.41      7.01 o 
   5   5   3       23.86       22.35      2.87 o 
   6   5   3        9.55        6.44      2.21 o 
   7   5   3      644.67      649.03     13.64 o 
   8   5   3      773.42      799.34     13.44 o 
   9   5   3       86.45      111.03      5.91 o 
  10   5   3      555.71      596.77     12.24 o 
  11   5   3       64.64       62.04      5.05 o 
  12   5   3       12.43       12.13      3.11 o 
  13   5   3      109.86      126.21      8.76 o 
  14   5   3       45.11       57.20      6.66 o 
  15   5   3       23.23       26.72      6.11 o 
  16   5   3       27.81       20.40      8.19 o 
  17   5   3       52.50       56.40      8.37 o 
  18   5   3       44.33       47.16      8.80 o 
  19   5   3        2.09        3.62      5.41 o 
  20   5   3       18.95       26.60      9.03 o 
  21   5   3       40.84       44.82     11.55 o 
  22   5   3        4.33        2.79      7.62 o 
  23   5   3       13.64       15.49     18.75 o 
  24   5   3       52.57       50.09     24.50 o 
  25   5   3       31.88        0.91     16.26 o 
 -25   6   3       29.34       32.06     15.77 o 
 -24   6   3       10.66        3.10     10.09 o 
 -23   6   3        5.13        4.52      7.75 o 
 -22   6   3       11.48       15.90     25.58 o 
 -21   6   3       27.47       42.79     20.88 o 
 -20   6   3       12.79       23.21     16.53 o 
 -19   6   3        1.84       -5.08      6.00 o 
 -18   6   3        0.06        7.43      5.78 o 
 -17   6   3        0.52        9.78      5.54 o 
 -16   6   3      229.74      217.21     31.32 o 
 -15   6   3       23.20       32.63      8.31 o 
 -14   6   3       15.79       17.16      8.74 o 
 -13   6   3      799.25      812.10     22.44 o 
 -12   6   3      312.55      334.96     14.55 o 
 -11   6   3        8.19       11.81      4.42 o 
 -10   6   3      109.97      113.51      8.42 o 
  -9   6   3      892.87      911.43     15.82 o 
  -8   6   3        1.07        4.43      2.17 o 
  -7   6   3       47.26       56.61      4.71 o 
  -6   6   3       36.71       49.66      4.00 o 
  -5   6   3      597.90      548.09     11.91 o 
  -4   6   3       41.49       41.33      4.11 o 
  -3   6   3      168.38      185.58      7.02 o 
  -2   6   3      286.54      281.25      7.73 o 
  -1   6   3      446.98      442.88      9.54 o 
   0   6   3      963.69     1060.65     15.87 o 
   1   6   3       38.65       36.31      3.81 o 
   2   6   3      120.51      123.70      5.98 o 
   3   6   3       81.83       94.94      5.35 o 
   4   6   3      876.20      931.86     14.29 o 
   5   6   3       92.50      122.24      5.78 o 
   6   6   3        0.00        1.46      2.22 o 
   7   6   3       15.33       16.06      3.08 o 
   8   6   3       33.85       37.63      5.49 o 
   9   6   3       12.21        2.46      7.06 o 
  10   6   3      107.51      105.34      8.85 o 
  11   6   3       22.74       19.59      4.38 o 
  12   6   3       15.15       13.38      4.14 o 
  13   6   3        3.21        5.08      4.21 o 
  14   6   3      491.31      537.55     18.64 o 
  15   6   3       97.72       88.80      9.82 o 
  16   6   3       70.22       55.45      9.74 o 
  17   6   3       55.20       32.03     15.26 o 
  18   6   3       12.46       17.12      7.83 o 
  19   6   3      148.98      152.39     16.96 o 
  20   6   3        0.01        2.98      9.14 o 
  21   6   3        1.06       -5.55      8.25 o 
  22   6   3       11.99        2.38     10.51 o 
  23   6   3       64.92       60.04     27.91 o 
  24   6   3        3.24       -4.30     15.95 o 
 -25   7   3        6.70        8.65     11.02 o 
 -24   7   3       13.52       14.53     14.55 o 
 -23   7   3       20.02       69.65     54.18 o 
 -22   7   3       14.87       45.90     33.60 o 
 -21   7   3        0.52       12.17     13.16 o 
 -20   7   3        3.19       10.25      8.14 o 
 -19   7   3       60.79       67.40     12.71 o 
 -18   7   3        0.44       13.36      7.20 o 
 -17   7   3      111.58      116.12     13.29 o 
 -16   7   3        3.01        6.22      6.05 o 
 -15   7   3        0.00       13.66      9.22 o 
 -14   7   3      122.22       99.16     10.58 o 
 -13   7   3      355.13      364.95     16.38 o 
 -12   7   3      993.17      922.77     24.58 o 
 -11   7   3       27.85       21.26      5.58 o 
 -10   7   3      829.43      774.13     21.36 o 
  -9   7   3        7.63        7.71      3.23 o 
  -8   7   3     2221.40     2059.81     24.50 o 
  -7   7   3      691.78      665.87     15.60 o 
  -6   7   3      273.83      257.32      9.90 o 
  -5   7   3      297.41      304.02     10.91 o 
  -4   7   3      329.14      317.95     11.00 o 
  -3   7   3       28.48       26.81      3.88 o 
  -2   7   3      223.84      222.77      8.54 o 
  -1   7   3       20.67       32.40      3.84 o 
   0   7   3      470.78      473.81     11.98 o 
   1   7   3      317.44      315.86     11.67 o 
   2   7   3       33.29       37.09      4.36 o 
   3   7   3        0.12        4.92      2.19 o 
   4   7   3     1122.15     1119.45     24.81 o 
   5   7   3        3.90        6.14      2.87 o 
   6   7   3       36.96       45.00      5.27 o 
   7   7   3       59.27       45.85      6.48 o 
   8   7   3        6.84        7.47      3.88 o 
   9   7   3      127.27      145.43     10.26 o 
  10   7   3      393.41      410.58     15.24 o 
  11   7   3      170.57      205.57     12.08 o 
  12   7   3      155.37      166.48     14.40 o 
  13   7   3     1587.91     1698.73     32.91 o 
  14   7   3       41.44       26.81      7.29 o 
  15   7   3      427.49      489.31     21.53 o 
  16   7   3      182.49      220.00     24.90 o 
  17   7   3      238.44      254.49     18.18 o 
  18   7   3        0.10       -6.11      6.11 o 
  19   7   3        8.72        6.60      8.86 o 
  20   7   3        0.01       -0.21     14.13 o 
  21   7   3        1.64       -1.60      9.55 o 
  22   7   3       46.27       28.66     13.82 o 
  23   7   3       38.26       17.59     20.94 o 
  24   7   3       38.29       19.37     22.73 o 
 -24   8   3        0.04        7.67     22.10 o 
 -23   8   3       18.65       27.50     22.27 o 
 -22   8   3        9.90       23.34     32.18 o 
 -21   8   3        3.50        9.62      8.86 o 
 -20   8   3       18.46       19.37     13.58 o 
 -19   8   3        9.73       16.43      9.94 o 
 -18   8   3        0.18        8.43     14.84 o 
 -17   8   3       35.93       28.55     10.37 o 
 -16   8   3        9.08       22.98      8.65 o 
 -15   8   3        5.73       14.19     11.00 o 
 -14   8   3        2.10        8.53      5.42 o 
 -13   8   3       48.73       43.08      8.25 o 
 -12   8   3     1783.80     1828.81     40.65 o 
 -11   8   3     1023.38      939.71     31.09 o 
 -10   8   3       57.74       22.07      7.30 o 
  -9   8   3        9.41        6.34      4.17 o 
  -8   8   3      181.09      189.45     11.03 o 
  -7   8   3      407.91      379.63     14.43 o 
  -6   8   3       17.07       10.05      3.69 o 
  -5   8   3       87.31       93.50      7.68 o 
  -4   8   3       19.32       18.62      4.08 o 
  -3   8   3       10.36        9.61      3.27 o 
  -2   8   3       82.40       74.68      8.57 o 
  -1   8   3       80.68       67.99      6.52 o 
   0   8   3      488.12      489.27     14.99 o 
   1   8   3      475.58      475.73     13.81 o 
   2   8   3       30.57       34.12      6.92 o 
   3   8   3      159.95      169.31      8.58 o 
   4   8   3       74.14       70.02      5.93 o 
   5   8   3       42.92       33.35      5.13 o 
   6   8   3      300.10      304.09     11.12 o 
   7   8   3       88.89       75.90     11.08 o 
   8   8   3        3.94       10.39      4.11 o 
   9   8   3      211.96      194.83     14.74 o 
  10   8   3      209.51      211.63     16.76 o 
  11   8   3       23.57       30.94      8.51 o 
  12   8   3       26.28       28.71     15.26 o 
  13   8   3      346.23      377.59     24.89 o 
  14   8   3       81.30      102.09     11.99 o 
  15   8   3       67.76       83.41     11.67 o 
  16   8   3      141.53      153.31     15.40 o 
  17   8   3       89.26       70.31     17.02 o 
  18   8   3       53.68       48.46     10.55 o 
  19   8   3        0.18       12.86     15.73 o 
  20   8   3       27.26       10.48     10.77 o 
  21   8   3       12.16       -4.76      9.82 o 
  22   8   3       57.05       58.74     16.83 o 
  23   8   3       16.84       29.67     23.75 o 
 -23   9   3       18.83       42.63     18.97 o 
 -22   9   3       68.62       69.68     19.18 o 
 -21   9   3       17.02       17.15     30.00 o 
 -20   9   3       13.11       44.45     51.95 o 
 -19   9   3       30.60       41.79     27.30 o 
 -18   9   3        0.45       21.52     16.09 o 
 -17   9   3        2.84       18.06     20.26 o 
 -16   9   3      353.43      331.64     60.39 o 
 -15   9   3       21.41       20.11     17.04 o 
 -14   9   3       14.65       11.01      8.65 o 
 -13   9   3      525.65      519.24     28.46 o 
 -12   9   3       24.43       24.02     16.42 o 
 -11   9   3        6.85        5.27      7.53 o 
 -10   9   3      425.92      408.05     24.52 o 
  -9   9   3       27.62       31.06      8.47 o 
  -8   9   3      818.55      714.24     20.88 o 
  -7   9   3       99.62      103.15      9.38 o 
  -6   9   3       24.71       18.79      5.00 o 
  -5   9   3       11.33        5.26      3.94 o 
  -4   9   3      314.15      280.83     13.61 o 
  -3   9   3      291.46      305.18     12.26 o 
  -2   9   3      742.67      693.03     17.85 o 
  -1   9   3      812.53      816.91     19.17 o 
   0   9   3       17.95       18.04      4.43 o 
   1   9   3       13.77       13.58      4.12 o 
   2   9   3        1.02        0.86      3.18 o 
   3   9   3       41.57       43.26      5.69 o 
   4   9   3       19.66       14.09      4.31 o 
   5   9   3      707.44      704.15     19.50 o 
   6   9   3        1.33        4.92      6.62 o 
   7   9   3       96.17       75.87      9.78 o 
   8   9   3        5.64       10.03     16.51 o 
   9   9   3        0.23       -4.60      4.60 o 
  10   9   3       24.87       19.38      6.33 o 
  11   9   3     1294.24     1355.34     34.41 o 
  12   9   3        7.03        7.78      5.68 o 
  13   9   3        0.66        6.41      6.43 o 
  14   9   3       88.86       96.13     12.50 o 
  15   9   3       24.19       37.94      8.91 o 
  16   9   3      215.96      214.22     32.15 o 
  17   9   3      114.89       87.41     13.51 o 
  18   9   3       28.86       31.44     11.21 o 
  19   9   3       10.28       21.53     16.16 o 
  20   9   3        0.52       -5.36      9.64 o 
  21   9   3       11.47        4.49     13.74 o 
  22   9   3        2.94        3.08     11.70 o 
 -22  10   3        3.70       12.11     41.32 o 
 -21  10   3        0.35       12.93     16.45 o 
 -20  10   3       70.10       68.38     65.77 o 
 -19  10   3        6.58       36.09     33.26 o 
 -18  10   3       37.34       47.02     16.59 o 
 -17  10   3        0.54       11.23     21.77 o 
 -16  10   3       32.01       63.77     23.74 o 
 -15  10   3        0.28      -13.06     13.06 o 
 -14  10   3        0.04        4.26      8.33 o 
 -13  10   3      104.99      107.47     16.85 o 
 -12  10   3       30.27       27.65     10.61 o 
 -11  10   3       58.30       61.89     13.74 o 
 -10  10   3       28.47       26.70      9.97 o 
  -9  10   3        0.79        0.12      5.18 o 
  -8  10   3        4.92        6.15      4.33 o 
  -7  10   3      154.98      158.50     12.07 o 
  -6  10   3       62.18       39.97      7.23 o 
  -5  10   3      271.60      230.40     13.75 o 
  -4  10   3       86.46       76.30      9.03 o 
  -3  10   3       23.30       14.17      5.07 o 
  -2  10   3      127.70      110.84     10.28 o 
  -1  10   3       50.35       34.58      6.84 o 
   0  10   3      326.44      345.77     15.14 o 
   1  10   3      291.29      280.40     12.61 o 
   2  10   3       19.38        7.39      4.20 o 
   3  10   3      292.17      339.88     13.51 o 
   4  10   3       29.40       27.16      6.04 o 
   5  10   3        1.92        4.24      5.04 o 
   6  10   3      161.05      145.33     13.13 o 
   7  10   3      124.57      116.20     12.64 o 
   8  10   3      176.59      193.38     15.07 o 
   9  10   3       41.26       40.43     12.18 o 
  10  10   3       12.04        4.55      6.42 o 
  11  10   3      207.11      219.52     16.85 o 
  12  10   3        0.40        5.75      6.20 o 
  13  10   3      163.61      177.89     16.55 o 
  14  10   3        0.02       -1.26      6.76 o 
  15  10   3        1.25        1.03      7.38 o 
  16  10   3        2.98        0.49      7.07 o 
  17  10   3       19.49        1.66      7.87 o 
  18  10   3        0.38       -0.22      9.35 o 
  19  10   3       40.56       37.65     15.84 o 
  20  10   3        0.03       14.98     27.37 o 
  21  10   3       12.90       23.96     12.68 o 
 -20  11   3      448.50      541.89     75.26 o 
 -19  11   3       59.56      132.73     48.86 o 
 -18  11   3        1.44       63.49     25.38 o 
 -17  11   3       53.64       53.24     29.22 o 
 -16  11   3       60.92       66.26     34.06 o 
 -15  11   3        4.73       11.96     16.47 o 
 -14  11   3        0.16        0.53      9.64 o 
 -13  11   3        0.00        1.90      8.42 o 
 -12  11   3        7.20       -0.55      8.35 o 
 -11  11   3        0.17        4.56      8.46 o 
 -10  11   3       84.61       91.69     16.44 o 
  -9  11   3       22.74       23.95      9.54 o 
  -8  11   3        0.79        1.29      4.94 o 
  -7  11   3        0.05        3.90      4.90 o 
  -6  11   3      260.92      283.17     15.90 o 
  -5  11   3        0.10        4.31      4.79 o 
  -4  11   3      117.42      109.87     11.00 o 
  -3  11   3       44.09       45.45      8.05 o 
  -2  11   3        6.41        2.46      4.59 o 
  -1  11   3       11.57        2.67      4.42 o 
   0  11   3      114.58       83.00      9.93 o 
   1  11   3      168.23      169.03     14.21 o 
   2  11   3      159.28      131.16     11.92 o 
   3  11   3      109.42      123.80     12.91 o 
   4  11   3      495.16      478.45     20.78 o 
   5  11   3      871.86      901.76     34.55 o 
   6  11   3       51.29       70.75     10.00 o 
   7  11   3      264.96      264.35     17.64 o 
   8  11   3      234.34      257.28     29.80 o 
   9  11   3       19.96        5.66     11.43 o 
  10  11   3       29.75       26.44      7.77 o 
  11  11   3       20.92       15.30     10.90 o 
  12  11   3       14.83       24.65      7.72 o 
  13  11   3      199.52      157.18     16.64 o 
  14  11   3       41.59       34.13      8.81 o 
  15  11   3       21.53       18.28      9.21 o 
  16  11   3       40.89       74.61     23.80 o 
  17  11   3       12.00       12.44     10.21 o 
  18  11   3       12.84       12.11     10.41 o 
  19  11   3        4.89        4.61     10.47 o 
  20  11   3        2.46       11.81     18.53 o 
 -19  12   3        0.26       76.39     32.46 o 
 -18  12   3       49.84      125.58     31.82 o 
 -17  12   3       98.34      136.69     47.48 o 
 -16  12   3       23.23       37.73     25.22 o 
 -15  12   3       25.24       10.10     22.53 o 
 -14  12   3        8.19        7.60     12.93 o 
 -13  12   3      182.43      165.21     28.83 o 
 -12  12   3      145.75      139.50     20.95 o 
 -11  12   3        0.63       12.47      9.51 o 
 -10  12   3        0.05        6.44      7.98 o 
  -9  12   3      252.74      290.15     26.04 o 
  -8  12   3      131.59      166.68     16.40 o 
  -7  12   3        4.71        0.60      5.63 o 
  -6  12   3       37.97       40.70      8.34 o 
  -5  12   3       49.54       39.94      8.40 o 
  -4  12   3      106.74       64.99      9.51 o 
  -3  12   3      167.09      141.16     12.89 o 
  -2  12   3       26.82       30.71      8.33 o 
  -1  12   3        3.01        0.25      4.62 o 
   0  12   3       81.40       75.11     10.06 o 
   1  12   3       11.38        3.71      4.99 o 
   2  12   3      191.98      164.87     13.43 o 
   3  12   3      201.91      204.57     16.39 o 
   4  12   3        1.19        3.16      5.68 o 
   5  12   3      252.35      257.34     18.14 o 
   6  12   3       31.06       21.03      7.76 o 
   7  12   3       85.28       73.88     13.65 o 
   8  12   3       54.25       47.89     10.66 o 
   9  12   3       18.15       25.51      8.03 o 
  10  12   3       65.45       57.69     11.11 o 
  11  12   3        1.48       -5.62      5.62 o 
  12  12   3       84.34       73.85     19.63 o 
  13  12   3       28.18       22.51      9.59 o 
  14  12   3        5.47       17.47      8.90 o 
  15  12   3        0.20       18.31      8.10 o 
  16  12   3        3.79        1.69      9.70 o 
  17  12   3        7.73       -2.99      9.46 o 
  18  12   3        0.22       34.02     61.76 o 
 -17  13   3        4.18        3.51     24.99 o 
 -16  13   3      201.14      233.59     64.19 o 
 -15  13   3       75.30       60.30     38.44 o 
 -14  13   3       17.92       30.32     14.48 o 
 -13  13   3        1.44       11.21     11.80 o 
 -12  13   3       44.85       75.37     45.54 o 
 -11  13   3       64.87       79.44     17.64 o 
 -10  13   3      157.16      195.35     24.27 o 
  -9  13   3       37.18       62.45     15.68 o 
  -8  13   3        0.31        4.33      9.18 o 
  -7  13   3       76.53       83.13     12.99 o 
  -6  13   3       18.75       15.35      8.28 o 
  -5  13   3        1.23        3.41      6.50 o 
  -4  13   3        0.15       -2.90      5.90 o 
  -3  13   3        0.61        5.67      6.26 o 
  -2  13   3      103.06       88.29     13.13 o 
  -1  13   3        0.05        6.68      6.58 o 
   0  13   3       23.12       29.65      8.52 o 
   1  13   3       59.65       34.20     13.28 o 
   2  13   3       42.57       33.10     10.40 o 
   3  13   3       43.72       34.37     16.30 o 
   4  13   3        0.51       11.56      7.46 o 
   5  13   3       93.35       87.85     12.83 o 
   6  13   3        4.37        3.58      6.80 o 
   7  13   3       47.06       37.82     10.64 o 
   8  13   3      354.21      466.30     24.19 o 
   9  13   3      138.32      160.69     16.51 o 
  10  13   3        0.76        8.75      9.67 o 
  11  13   3       94.83       83.64     13.77 o 
  12  13   3       69.64       95.16     13.71 o 
  13  13   3        2.00       15.09     13.75 o 
  14  13   3        0.09       -0.16      8.72 o 
  15  13   3       59.31       70.25     19.75 o 
  16  13   3        6.58        6.57     12.33 o 
  17  13   3       56.80       69.02     27.95 o 
 -15  14   3        0.81        2.10     25.15 o 
 -14  14   3        0.94        3.67     14.60 o 
 -13  14   3        1.96       -8.45     12.99 o 
 -12  14   3      128.77      102.29     23.85 o 
 -11  14   3        1.04       -7.21     12.01 o 
 -10  14   3       12.72        8.75     11.21 o 
  -9  14   3        2.04        5.65     10.00 o 
  -8  14   3        1.39        0.40      9.57 o 
  -7  14   3      126.89      150.55     22.88 o 
  -6  14   3       90.71       90.07     14.49 o 
  -5  14   3      251.78      327.88     23.43 o 
  -4  14   3       10.49       10.73      8.01 o 
  -3  14   3        0.58        2.58      6.70 o 
  -2  14   3        7.18       12.45      8.01 o 
  -1  14   3        7.01        9.59      7.11 o 
   0  14   3       94.79      128.47     16.17 o 
   1  14   3      102.80      101.10     16.01 o 
   2  14   3       12.92        5.53      8.56 o 
   3  14   3        5.46        2.70      8.66 o 
   4  14   3        3.67       14.42      8.26 o 
   5  14   3      144.20      124.53     17.85 o 
   6  14   3       34.24       28.68     11.02 o 
   7  14   3       78.04       54.04     13.80 o 
   8  14   3      158.85      169.24     21.59 o 
   9  14   3        3.81        5.99     19.90 o 
  10  14   3      105.70      117.97     35.86 o 
  11  14   3      115.64       98.24     17.01 o 
  12  14   3      148.08      153.14     20.38 o 
  13  14   3       37.32       47.53     13.94 o 
  14  14   3        1.24        5.39      9.22 o 
 -13  15   3       36.69       37.84     24.76 o 
 -12  15   3       36.53       25.18     16.46 o 
 -11  15   3       12.37        9.56     13.96 o 
 -10  15   3        0.39       -0.15     13.33 o 
  -9  15   3       53.85       26.71     14.35 o 
  -8  15   3       15.21       18.17     13.00 o 
  -7  15   3        3.06        6.49     11.16 o 
  -6  15   3        1.94        5.10      8.73 o 
  -5  15   3        1.69        7.67      8.18 o 
  -4  15   3      109.09      110.79     16.39 o 
  -3  15   3       51.90       49.15     12.13 o 
  -2  15   3        7.85       10.78      8.13 o 
  -1  15   3       29.51       22.50      9.71 o 
   0  15   3       52.29       42.48     12.44 o 
   1  15   3       63.58       61.94     15.39 o 
   2  15   3       11.21       15.90     11.02 o 
   3  15   3       52.43       60.65     14.96 o 
   4  15   3      111.51      168.47     21.85 o 
   5  15   3       27.45       32.52     11.46 o 
   6  15   3       48.48       62.01     15.72 o 
   7  15   3       18.92       12.37     11.65 o 
   8  15   3        3.15        5.02     10.57 o 
   9  15   3        1.83        0.65      9.62 o 
  10  15   3        0.18       15.28     17.94 o 
  11  15   3       62.29       49.73     19.19 o 
  12  15   3       48.12       84.23     42.40 o 
  -9  16   3        1.95       -8.29     12.75 o 
  -8  16   3       12.77       22.62     12.89 o 
  -7  16   3       98.16      131.10     22.54 o 
  -6  16   3       36.48       40.98     12.45 o 
  -5  16   3        2.82        2.20      8.99 o 
  -4  16   3        3.61        2.72      8.54 o 
  -3  16   3      358.07      421.35     27.55 o 
  -2  16   3      145.83      143.51     22.51 o 
  -1  16   3        7.60       -8.32      9.37 o 
   0  16   3        0.65        4.68     10.41 o 
   1  16   3       25.07       41.49     14.45 o 
   2  16   3       35.04       46.45     15.05 o 
   3  16   3        0.53        6.40      9.03 o 
   4  16   3        4.80       18.25     11.64 o 
   5  16   3       39.23       40.78     22.61 o 
   6  16   3       74.36       62.09     16.72 o 
   7  16   3        6.31        2.70     13.67 o 
   8  16   3        0.25        3.58     24.96 o 
 -26   0   4       21.95       11.77     17.38 o 
 -25   0   4      532.59      515.77     48.99 o 
 -24   0   4      174.46      194.82     61.70 o 
 -23   0   4        5.91       12.19     13.49 o 
 -22   0   4       14.51        4.28      9.56 o 
 -21   0   4      202.68      201.80     26.10 o 
 -20   0   4      115.10      182.71     47.99 o 
 -19   0   4      199.39      176.38     22.27 o 
 -18   0   4      432.46      386.69     26.78 o 
 -17   0   4      362.51      302.15     25.15 o 
 -16   0   4       87.35      103.15     16.40 o 
 -15   0   4      234.13      218.76     20.71 o 
 -14   0   4       40.16       47.93     18.58 o 
 -13   0   4       49.46       40.89      8.27 o 
 -12   0   4       72.38       75.22     15.44 o 
 -11   0   4        3.82        4.81      6.52 o 
 -10   0   4      841.08      787.97     26.41 o 
  -9   0   4       62.17       68.95      9.36 o 
  -8   0   4        5.17        7.79      6.35 o 
  -7   0   4        4.34       16.75      3.64 o 
  -6   0   4        0.44        6.18      3.19 o 
  -5   0   4      349.94      304.37     11.31 o 
  -4   0   4     7717.61     8284.09     62.61 o 
  -3   0   4        8.92       15.13      3.55 o 
  -2   0   4     1120.83     1202.86     21.86 o 
  -1   0   4     2042.25     1998.76     32.82 o 
   0   0   4     1263.36     1369.25     35.63 o 
   1   0   4      148.94      188.47     10.70 o 
   2   0   4      605.27      749.49     15.67 o 
   3   0   4      848.79     1019.18     18.16 o 
   4   0   4      656.21      711.53     13.58 o 
   5   0   4      947.68      933.96     20.92 o 
   6   0   4     1877.77     2028.99     24.23 o 
   7   0   4     1434.89     1432.96     15.68 o 
   8   0   4     1208.15     1275.61     13.62 o 
   9   0   4     1891.61     1910.95     29.51 o 
  10   0   4      326.93      336.52     23.22 o 
  11   0   4       10.45       10.34      4.07 o 
  12   0   4     1674.14     1672.18     30.02 o 
  13   0   4     1820.11     1938.45     33.58 o 
  14   0   4      197.66      205.88     12.53 o 
  15   0   4       82.87       69.89      8.57 o 
  16   0   4       49.07       40.92      7.54 o 
  17   0   4      141.78      144.15     12.31 o 
  18   0   4       37.63       54.63     14.15 o 
  19   0   4      137.11      153.07     16.42 o 
  20   0   4       45.55       57.99     11.49 o 
  21   0   4       10.75       30.36     18.91 o 
  22   0   4       38.36       37.89     13.29 o 
  23   0   4       13.76        4.87     14.90 o 
  24   0   4       25.79       21.12     18.87 o 
  25   0   4        8.39      -11.63     14.16 o 
 -26   1   4       19.03       31.92     18.95 o 
 -25   1   4        0.40        2.06      9.39 o 
 -24   1   4        2.38        1.12      8.50 o 
 -23   1   4        4.61       -3.53      9.98 o 
 -22   1   4       49.01       53.91     17.28 o 
 -21   1   4      139.80      136.39     15.58 o 
 -20   1   4       23.70       19.58      8.11 o 
 -19   1   4       46.73       30.42      8.74 o 
 -18   1   4       13.24       21.01     11.07 o 
 -17   1   4      378.59      379.82     21.48 o 
 -16   1   4     1673.53     1517.38     35.32 o 
 -15   1   4      141.67      150.01     12.81 o 
 -14   1   4       46.37       50.17      6.74 o 
 -13   1   4      126.46      123.56     10.99 o 
 -12   1   4        2.36        4.40      4.11 o 
 -11   1   4      452.93      428.48     20.23 o 
 -10   1   4       19.11       10.64      4.28 o 
  -9   1   4       50.40       55.73      4.72 o 
  -8   1   4       15.87       22.89      3.60 o 
  -7   1   4      414.07      426.62      7.35 o 
  -6   1   4       81.40       79.68      3.94 o 
  -5   1   4      180.50      206.12      5.09 o 
  -4   1   4       42.58       34.53      2.89 o 
  -3   1   4      375.73      425.80      8.58 o 
  -2   1   4     2408.32     2504.33     21.53 o 
  -1   1   4       32.62       36.60      3.25 o 
   0   1   4      388.53      396.57      9.53 o 
   1   1   4        0.01       18.51      2.71 o 
   2   1   4      596.40      626.47     10.98 o 
   3   1   4       10.22        8.08      2.03 o 
   4   1   4       15.02       12.62      2.51 o 
   5   1   4      600.38      675.32     10.45 o 
   6   1   4      682.59      677.09      9.64 o 
   7   1   4      736.29      786.47     14.04 o 
   8   1   4       38.45       39.35      3.99 o 
   9   1   4        1.10       -0.12      1.65 o 
  10   1   4      529.31      550.49     11.52 o 
  11   1   4     1342.96     1378.82     20.47 o 
  12   1   4      236.90      224.56      9.50 o 
  13   1   4      719.69      752.61     16.38 o 
  14   1   4      160.24      167.43      8.64 o 
  15   1   4       29.57       42.15      5.18 o 
  16   1   4       18.94       22.57      4.40 o 
  17   1   4        8.30        4.14      3.67 o 
  18   1   4        2.19       -0.40      4.33 o 
  19   1   4       57.62       65.01     10.28 o 
  20   1   4        0.44       -1.38      5.11 o 
  21   1   4       28.77       16.56      7.30 o 
  22   1   4       76.26       65.23     11.66 o 
  23   1   4       16.42        5.75     10.81 o 
  24   1   4        0.98       -8.24      9.63 o 
  25   1   4        0.30        2.30     15.44 o 
 -26   2   4        0.06       -2.46      9.48 o 
 -25   2   4        9.73       13.98     10.08 o 
 -24   2   4        1.34       11.40      8.29 o 
 -23   2   4       89.55       86.37     15.65 o 
 -22   2   4       10.15       -5.35     10.66 o 
 -21   2   4       17.63       18.86      7.36 o 
 -20   2   4       63.43       48.23     10.61 o 
 -19   2   4      173.08      198.70     20.30 o 
 -18   2   4       29.45       35.99      8.61 o 
 -17   2   4      367.04      332.15     17.66 o 
 -16   2   4        0.03       24.02     17.04 o 
 -15   2   4        0.18       -2.41      4.05 o 
 -14   2   4      668.19      630.64     23.73 o 
 -13   2   4     1272.16     1286.66     30.50 o 
 -12   2   4     4122.75     3837.59     49.80 o 
 -11   2   4      263.09      209.80     12.21 o 
 -10   2   4       17.26       16.96      3.32 o 
  -9   2   4      148.15      135.88      7.64 o 
  -8   2   4      100.02      104.27      6.79 o 
  -7   2   4      345.48      373.19      7.00 o 
  -6   2   4     1595.02     1610.42     19.81 o 
  -5   2   4      114.61      121.60      4.99 o 
  -4   2   4     1018.91     1212.09     14.73 o 
  -3   2   4       32.92       24.63      2.80 o 
  -2   2   4      109.80      112.83      4.32 o 
  -1   2   4      120.65      129.82      4.49 o 
   0   2   4      985.12      942.86     11.20 o 
   1   2   4        1.09        1.79      1.68 o 
   2   2   4        3.13       -0.38      1.50 o 
   3   2   4        7.12       16.11      2.59 o 
   4   2   4      457.26      479.06      9.40 o 
   5   2   4       24.51       40.58      2.89 o 
   6   2   4      964.24      942.61     12.04 o 
   7   2   4       81.04       67.15      3.87 o 
   8   2   4       48.84       53.68      3.87 o 
   9   2   4       34.36       31.81      4.63 o 
  10   2   4      114.01      125.80      7.63 o 
  11   2   4      674.35      692.57     14.59 o 
  12   2   4      643.16      701.35     14.43 o 
  13   2   4      822.13      869.98     18.07 o 
  14   2   4       60.27       52.70      5.95 o 
  15   2   4        4.00        2.01      3.33 o 
  16   2   4        0.00        2.46      3.91 o 
  17   2   4       64.74       60.05      8.28 o 
  18   2   4        2.28        0.10      4.71 o 
  19   2   4       14.91       17.16      6.50 o 
  20   2   4       14.71       14.66      6.48 o 
  21   2   4        0.20        3.34      5.81 o 
  22   2   4       25.53       28.75     10.09 o 
  23   2   4        0.03        4.93     10.55 o 
  24   2   4       10.27        5.94     11.49 o 
  25   2   4        0.14       -2.43     11.10 o 
 -26   3   4        3.15      -14.31     14.31 o 
 -25   3   4       19.05       -0.98      9.49 o 
 -24   3   4        1.41        5.24      9.28 o 
 -23   3   4      123.72      104.47     27.85 o 
 -22   3   4        2.54       -1.10      6.87 o 
 -21   3   4       12.96       28.24     18.52 o 
 -20   3   4       26.86       32.84      8.79 o 
 -19   3   4      205.95      197.63     16.93 o 
 -18   3   4       95.40       82.14     11.31 o 
 -17   3   4      113.48      123.31     12.60 o 
 -16   3   4       26.88       24.17      7.02 o 
 -15   3   4      392.16      394.47     23.72 o 
 -14   3   4       33.90       27.50     12.73 o 
 -13   3   4      126.57      147.49     13.21 o 
 -12   3   4      444.60      423.48     16.58 o 
 -11   3   4      427.97      435.70     16.40 o 
 -10   3   4     2099.00     1955.75     31.63 o 
  -9   3   4        0.36       -0.57      2.64 o 
  -8   3   4     1393.39     1485.16     24.79 o 
  -7   3   4        2.40        2.86      1.62 o 
  -6   3   4     1020.48     1100.86     14.26 o 
  -5   3   4        0.65        6.49      1.79 o 
  -4   3   4     1260.27     1259.14     20.28 o 
  -3   3   4       46.10       52.87      3.82 o 
  -2   3   4      714.09      749.59     11.71 o 
  -1   3   4      160.52      158.26      5.94 o 
   0   3   4      183.04      215.86      7.25 o 
   1   3   4       11.18       10.92      2.51 o 
   2   3   4      445.87      440.87      9.91 o 
   3   3   4       93.66      102.23      5.95 o 
   4   3   4      547.08      590.89     10.35 o 
   5   3   4      504.28      543.71      9.37 o 
   6   3   4        3.77        4.91      1.62 o 
   7   3   4       11.54       21.09      2.82 o 
   8   3   4        0.35       -0.34      2.22 o 
   9   3   4        5.52       20.88      3.24 o 
  10   3   4      133.53      145.19      6.93 o 
  11   3   4      737.92      746.27     16.56 o 
  12   3   4     2251.26     2370.57     37.99 o 
  13   3   4        5.91        8.30      3.85 o 
  14   3   4       66.32       68.42      7.59 o 
  15   3   4      198.67      168.56     10.28 o 
  16   3   4        0.07       -0.42      3.84 o 
  17   3   4       49.59       39.54      7.12 o 
  18   3   4       18.18       14.76      5.73 o 
  19   3   4       38.09       33.68     10.24 o 
  20   3   4        3.14       10.57      5.91 o 
  21   3   4       74.99       90.90     10.95 o 
  22   3   4       93.59       94.23     15.14 o 
  23   3   4        8.89       16.17     11.61 o 
  24   3   4        2.40       13.49     11.95 o 
  25   3   4        2.96       12.12     12.91 o 
 -26   4   4       16.95        3.57     15.01 o 
 -25   4   4       15.08       34.19     12.49 o 
 -24   4   4       24.18        0.78     27.34 o 
 -23   4   4        0.27       -1.02      8.17 o 
 -22   4   4        9.05       10.37     10.38 o 
 -21   4   4        9.20       15.94     14.42 o 
 -20   4   4        0.12        3.45      9.45 o 
 -19   4   4      111.10      111.47     13.85 o 
 -18   4   4       11.07        9.13     14.32 o 
 -17   4   4      248.38      231.37     16.89 o 
 -16   4   4       54.99       55.84     11.43 o 
 -15   4   4      148.83      137.13     24.42 o 
 -14   4   4       55.52       53.14     10.84 o 
 -13   4   4       29.44       24.26      7.00 o 
 -12   4   4     1427.74     1331.33     32.95 o 
 -11   4   4      341.51      337.28     12.77 o 
 -10   4   4      265.67      267.54     14.72 o 
  -9   4   4      125.38      134.20      8.33 o 
  -8   4   4      245.66      280.52      7.37 o 
  -7   4   4        6.45        7.49      2.08 o 
  -6   4   4      304.63      342.24      7.86 o 
  -5   4   4      995.12      993.87     14.26 o 
  -4   4   4       17.85       15.99      2.53 o 
  -3   4   4        6.42       16.73      2.60 o 
  -2   4   4      385.85      407.70     10.08 o 
  -1   4   4     1341.08     1300.84     18.93 o 
   0   4   4      122.93      115.22      6.04 o 
   1   4   4      239.79      230.37      8.26 o 
   2   4   4     2191.82     2271.34     23.97 o 
   3   4   4        0.77       -0.40      1.88 o 
   4   4   4     1960.16     2083.73     19.27 o 
   5   4   4       71.06       71.16      3.79 o 
   6   4   4      653.39      662.05     16.24 o 
   7   4   4      271.51      324.55      7.59 o 
   8   4   4     1215.58     1327.76     18.54 o 
   9   4   4      196.28      207.68      8.08 o 
  10   4   4      415.09      422.40     12.05 o 
  11   4   4       61.90       75.03      6.70 o 
  12   4   4      407.03      454.80     21.56 o 
  13   4   4       68.75       67.78      7.32 o 
  14   4   4       10.78        7.98      4.00 o 
  15   4   4      243.52      232.79     15.58 o 
  16   4   4      192.37      186.41     14.06 o 
  17   4   4      208.55      219.18     13.76 o 
  18   4   4       14.53       16.87      6.19 o 
  19   4   4        0.63        1.71      5.23 o 
  20   4   4        2.44        0.01      5.58 o 
  21   4   4       92.02      108.37     13.72 o 
  22   4   4        9.48        9.35      8.58 o 
  23   4   4        2.28        7.38     11.74 o 
  24   4   4       27.56       15.59     18.25 o 
  25   4   4        0.53        3.98     18.90 o 
 -25   5   4       93.06      147.72     21.95 o 
 -24   5   4      168.15      169.97     36.51 o 
 -23   5   4        1.46       44.63     43.28 o 
 -22   5   4      143.06      129.20     39.90 o 
 -21   5   4      227.33      229.79     28.70 o 
 -20   5   4        6.58        4.72      7.36 o 
 -19   5   4       11.58        8.79      9.46 o 
 -18   5   4       74.56       59.74     12.44 o 
 -17   5   4       38.36       29.72      9.41 o 
 -16   5   4       14.20       14.90      6.72 o 
 -15   5   4        5.92       21.76     14.10 o 
 -14   5   4       33.68       35.25      8.44 o 
 -13   5   4       79.63       86.00     11.83 o 
 -12   5   4      133.28      123.97     12.91 o 
 -11   5   4      209.38      230.96     12.07 o 
 -10   5   4       30.19       23.39      4.70 o 
  -9   5   4      136.77      139.05      8.08 o 
  -8   5   4        6.62        8.14      3.46 o 
  -7   5   4       75.27       77.98      4.38 o 
  -6   5   4      757.11      780.69     11.45 o 
  -5   5   4      340.86      280.04      7.67 o 
  -4   5   4      113.59      110.12      5.37 o 
  -3   5   4      287.79      271.36      7.46 o 
  -2   5   4      279.16      283.58      7.50 o 
  -1   5   4       40.99       38.91      3.49 o 
   0   5   4      613.79      616.17     10.54 o 
   1   5   4      621.09      641.14     10.76 o 
   2   5   4      184.04      184.35      6.06 o 
   3   5   4     1510.90     1537.10     16.79 o 
   4   5   4      245.25      254.72      6.99 o 
   5   5   4       48.88       60.45      5.41 o 
   6   5   4      453.21      488.53     14.80 o 
   7   5   4      135.59      154.79      8.14 o 
   8   5   4      162.63      174.51      8.59 o 
   9   5   4       12.04        9.93      3.67 o 
  10   5   4        2.52        9.28      3.39 o 
  11   5   4       72.64       84.68      8.26 o 
  12   5   4      162.35      173.64     11.36 o 
  13   5   4        0.75       -3.38      3.38 o 
  14   5   4       72.51       82.34      9.18 o 
  15   5   4       19.22        8.99      5.16 o 
  16   5   4        0.00       -0.56      5.78 o 
  17   5   4      202.01      188.50     29.36 o 
  18   5   4       18.56       19.89      7.15 o 
  19   5   4       50.82       51.23      9.99 o 
  20   5   4       83.68       96.23     13.29 o 
  21   5   4        4.44        1.30      8.66 o 
  22   5   4       49.12       66.83     17.11 o 
  23   5   4        0.96       11.73     11.10 o 
  24   5   4       16.71        9.21     18.27 o 
 -25   6   4        0.03        1.66     12.80 o 
 -24   6   4       16.74       47.50     28.93 o 
 -23   6   4        2.59       72.68     82.71 o 
 -22   6   4        3.98        5.84     29.23 o 
 -21   6   4       21.57       25.97     10.61 o 
 -20   6   4       22.07       37.41     10.89 o 
 -19   6   4        3.16        8.33      6.03 o 
 -18   6   4        4.14        4.51      5.38 o 
 -17   6   4       24.62       24.76      9.22 o 
 -16   6   4       39.02       50.08     16.39 o 
 -15   6   4        8.79       11.06      8.89 o 
 -14   6   4      123.96      146.66     14.63 o 
 -13   6   4       38.39       34.65      8.25 o 
 -12   6   4      540.24      517.43     18.10 o 
 -11   6   4       91.55       95.27      9.04 o 
 -10   6   4       12.33       10.01      4.57 o 
  -9   6   4      896.30      836.95     18.10 o 
  -8   6   4        0.10        2.55      2.86 o 
  -7   6   4      320.20      309.77      9.18 o 
  -6   6   4      814.55      840.15     15.16 o 
  -5   6   4      229.52      201.10      7.75 o 
  -4   6   4      147.10      139.27      6.62 o 
  -3   6   4      717.66      662.51     15.25 o 
  -2   6   4      887.73      900.49     14.87 o 
  -1   6   4      146.17      136.69      6.72 o 
   0   6   4        5.28        9.43      2.29 o 
   1   6   4      230.25      254.90      8.06 o 
   2   6   4       13.08       17.41      2.95 o 
   3   6   4      533.82      552.48     11.44 o 
   4   6   4      406.94      421.42     11.02 o 
   5   6   4      738.30      785.65     15.96 o 
   6   6   4       50.68       56.58      5.86 o 
   7   6   4       14.25       11.87      4.25 o 
   8   6   4      171.27      180.15     10.40 o 
   9   6   4       56.49       62.58      7.17 o 
  10   6   4      127.59      134.89     12.27 o 
  11   6   4       49.72       54.61      7.49 o 
  12   6   4      103.81      114.05      9.93 o 
  13   6   4       15.84        5.26      4.60 o 
  14   6   4       27.13       14.97      5.57 o 
  15   6   4       23.63       17.12      6.71 o 
  16   6   4       47.36       35.39     11.17 o 
  17   6   4      145.66      152.77     16.85 o 
  18   6   4      216.91      198.86     19.11 o 
  19   6   4       98.31      102.90     16.49 o 
  20   6   4      148.27      152.27     15.69 o 
  21   6   4        0.05       -1.35      9.37 o 
  22   6   4        0.01       -6.85      9.57 o 
  23   6   4        1.00       -1.17     11.81 o 
  24   6   4        0.34        6.01     19.49 o 
 -24   7   4       66.22       92.30     44.32 o 
 -23   7   4       19.71       21.17     10.88 o 
 -22   7   4       29.22       28.37     10.76 o 
 -21   7   4       65.32       78.54     18.58 o 
 -20   7   4        3.74        6.61      7.80 o 
 -19   7   4       29.83       42.60     19.31 o 
 -18   7   4        7.74       10.13      6.85 o 
 -17   7   4       18.75       27.00     10.46 o 
 -16   7   4        2.15        6.26      7.06 o 
 -15   7   4       73.98       55.87     12.07 o 
 -14   7   4       19.52       15.41     12.29 o 
 -13   7   4      116.12      156.10     27.89 o 
 -12   7   4      397.63      352.48     16.02 o 
 -11   7   4        1.92       -2.43      4.87 o 
 -10   7   4       55.03       61.19     10.24 o 
  -9   7   4      197.97      198.80     13.86 o 
  -8   7   4       97.77       81.51     12.50 o 
  -7   7   4     3217.36     3111.07     35.33 o 
  -6   7   4       25.16       23.22      4.35 o 
  -5   7   4      104.92      110.06      7.53 o 
  -4   7   4       18.91       14.44      5.08 o 
  -3   7   4     1063.87     1005.40     20.11 o 
  -2   7   4       38.27       33.73      4.90 o 
  -1   7   4       24.23       33.34      5.15 o 
   0   7   4        0.88        5.94      2.87 o 
   1   7   4      162.08      162.00      8.24 o 
   2   7   4      154.83      172.02      8.25 o 
   3   7   4       56.75       63.12      5.60 o 
   4   7   4      275.77      285.28     10.90 o 
   5   7   4      105.21       96.97      7.24 o 
   6   7   4       73.81       76.39      9.44 o 
   7   7   4        3.27        3.26      4.79 o 
   8   7   4       30.21       27.01      6.33 o 
   9   7   4      191.97      189.03     12.04 o 
  10   7   4       83.47       70.69      8.12 o 
  11   7   4      460.33      468.16     17.26 o 
  12   7   4      429.76      457.49     17.78 o 
  13   7   4      216.20      207.76     13.41 o 
  14   7   4        1.34        7.44      5.86 o 
  15   7   4      106.83       97.10     12.58 o 
  16   7   4       40.98       47.01     12.21 o 
  17   7   4       85.64       79.71     29.87 o 
  18   7   4      100.24       70.68     16.40 o 
  19   7   4       44.19       34.57     11.34 o 
  20   7   4       93.44       99.08     16.19 o 
  21   7   4       42.74       48.73     15.46 o 
  22   7   4       55.77       55.12     16.44 o 
  23   7   4       41.39       50.09     16.85 o 
 -23   8   4       33.46       27.85     31.56 o 
 -22   8   4        0.07       17.03     27.43 o 
 -21   8   4        7.74        4.79      7.95 o 
 -20   8   4        7.98       31.13     19.22 o 
 -19   8   4       56.67       89.63     48.41 o 
 -18   8   4       53.04       62.76     15.39 o 
 -17   8   4       37.55       56.23     20.02 o 
 -16   8   4       87.81      164.32     26.91 o 
 -15   8   4       10.27       20.59     11.60 o 
 -14   8   4       60.07       83.73     19.26 o 
 -13   8   4      211.12      227.34     27.72 o 
 -12   8   4       10.64       10.43      7.57 o 
 -11   8   4      249.06      230.32     20.24 o 
 -10   8   4       70.15       38.57      9.52 o 
  -9   8   4     2506.10     2237.07     42.18 o 
  -8   8   4       65.93       82.85      8.22 o 
  -7   8   4        0.01        7.65      4.23 o 
  -6   8   4      464.41      445.60     16.89 o 
  -5   8   4       38.18       26.92      4.84 o 
  -4   8   4      584.22      566.91     16.01 o 
  -3   8   4      190.95      152.46      9.48 o 
  -2   8   4       12.59       11.24      3.76 o 
  -1   8   4      150.54      162.15     10.21 o 
   0   8   4      654.37      607.88     16.32 o 
   1   8   4       30.43       36.01      5.42 o 
   2   8   4       91.12       91.68      7.60 o 
   3   8   4      150.46      159.91      9.51 o 
   4   8   4        0.07       -0.39      3.39 o 
   5   8   4       81.82       93.91      8.45 o 
   6   8   4      205.18      193.17     13.94 o 
   7   8   4        0.32       17.12      5.96 o 
   8   8   4       37.66       45.16      8.14 o 
   9   8   4       35.03       22.96     16.29 o 
  10   8   4       93.83      107.08     10.14 o 
  11   8   4        0.27       -2.51      9.62 o 
  12   8   4      111.34      131.47     13.50 o 
  13   8   4        0.00        8.87      6.05 o 
  14   8   4      231.87      208.74     17.13 o 
  15   8   4      388.38      379.89     21.45 o 
  16   8   4      206.39      240.60     18.95 o 
  17   8   4       35.12       31.31     10.31 o 
  18   8   4        0.01        1.21      7.38 o 
  19   8   4      117.22      101.59     16.46 o 
  20   8   4       35.67       23.96     12.94 o 
  21   8   4       48.37       48.36     15.75 o 
  22   8   4        7.81        7.98     10.94 o 
 -22   9   4        0.57        2.55     16.73 o 
 -21   9   4       56.53      158.66     47.57 o 
 -20   9   4        2.79       11.97     12.31 o 
 -19   9   4       17.01       11.35     12.07 o 
 -18   9   4       64.91      110.13     52.38 o 
 -17   9   4       48.96      136.20     39.40 o 
 -16   9   4       16.39       19.47     13.23 o 
 -15   9   4      220.44      258.33     31.04 o 
 -14   9   4        2.50        9.01      9.98 o 
 -13   9   4      465.27      420.45     24.35 o 
 -12   9   4      135.94      157.29     17.26 o 
 -11   9   4      100.80       92.33     15.18 o 
 -10   9   4       36.91       22.54      9.38 o 
  -9   9   4      308.43      323.70     19.60 o 
  -8   9   4       53.24       53.97      9.37 o 
  -7   9   4        0.91        1.97      4.82 o 
  -6   9   4      473.41      443.85     16.86 o 
  -5   9   4       28.35       13.21      5.18 o 
  -4   9   4       51.94       52.56      7.53 o 
  -3   9   4        3.36        6.07      3.94 o 
  -2   9   4       25.63       19.18      4.79 o 
  -1   9   4       22.99       17.08      4.70 o 
   0   9   4        2.85        4.72      3.60 o 
   1   9   4        0.07        4.04      5.11 o 
   2   9   4       70.54       74.99      7.35 o 
   3   9   4      816.97      781.69     21.00 o 
   4   9   4      378.16      421.63     15.67 o 
   5   9   4      155.33      203.23     16.56 o 
   6   9   4      144.31      146.23     13.15 o 
   7   9   4        1.87       -1.30      4.68 o 
   8   9   4       34.96       44.20      7.75 o 
   9   9   4        6.19        3.65      5.01 o 
  10   9   4       73.67       81.36     12.64 o 
  11   9   4        1.72       -7.36      7.36 o 
  12   9   4        8.60       23.81     14.69 o 
  13   9   4       38.09       37.63      9.17 o 
  14   9   4       52.76       64.06     11.45 o 
  15   9   4       73.64       72.07     12.83 o 
  16   9   4      241.54      318.24     38.08 o 
  17   9   4       41.53       39.76     11.69 o 
  18   9   4       41.55       22.46     10.07 o 
  19   9   4       25.61       18.22     10.89 o 
  20   9   4        0.33       -6.36      9.77 o 
  21   9   4        8.89       12.99     12.87 o 
 -21  10   4      311.15      373.87     93.29 o 
 -20  10   4       22.98       60.48     75.54 o 
 -19  10   4       31.58       48.95     32.84 o 
 -18  10   4        7.65       38.36     54.61 o 
 -17  10   4       16.54       72.67     36.44 o 
 -16  10   4        4.53       29.69     23.36 o 
 -15  10   4        3.11       -1.99     13.87 o 
 -14  10   4       39.11       40.76     20.81 o 
 -13  10   4       26.82        9.54      9.94 o 
 -12  10   4       11.85        3.51      7.91 o 
 -11  10   4       17.09       37.89     12.04 o 
 -10  10   4      110.92      109.45     17.21 o 
  -9  10   4       48.43       60.06     12.15 o 
  -8  10   4        3.97       -3.72      6.04 o 
  -7  10   4       17.24        9.64      5.51 o 
  -6  10   4        0.01        1.46      4.26 o 
  -5  10   4      110.04       90.64     10.20 o 
  -4  10   4      254.63      233.92     14.24 o 
  -3  10   4      117.85      117.23     11.10 o 
  -2  10   4        0.83       -2.19      4.14 o 
  -1  10   4      132.74      113.54     10.84 o 
   0  10   4       81.27       71.36     13.03 o 
   1  10   4       15.74        8.33      4.67 o 
   2  10   4      213.44      184.41     12.31 o 
   3  10   4     1929.46     1904.15     34.46 o 
   4  10   4      168.48      162.05     15.06 o 
   5  10   4        9.47       11.09      8.17 o 
   6  10   4       10.89       12.87      8.41 o 
   7  10   4       29.91       30.39      7.76 o 
   8  10   4        6.13       -3.92      8.33 o 
   9  10   4        2.39       12.69      5.92 o 
  10  10   4       88.46       86.78     12.29 o 
  11  10   4      441.21      447.68     22.86 o 
  12  10   4       17.98       18.85      7.58 o 
  13  10   4       34.26       51.49     21.38 o 
  14  10   4       58.44       49.48     12.75 o 
  15  10   4       73.75       64.98     12.64 o 
  16  10   4       97.71      108.19     22.43 o 
  17  10   4        1.20       -2.22      8.17 o 
  18  10   4       52.40       55.13     13.36 o 
  19  10   4       17.86       11.48     11.57 o 
  20  10   4        1.17        2.20     11.21 o 
 -20  11   4      287.54      401.60    108.92 o 
 -19  11   4      254.94      359.34     85.69 o 
 -18  11   4       15.12       19.95     21.37 o 
 -17  11   4      173.71      225.38     62.94 o 
 -16  11   4        0.95        5.07     23.85 o 
 -15  11   4       10.37      -11.36     19.03 o 
 -14  11   4      165.74      178.70     35.20 o 
 -13  11   4        2.23        1.84      8.69 o 
 -12  11   4       19.23        9.00      9.62 o 
 -11  11   4       32.76       18.31     10.37 o 
 -10  11   4       54.18       56.52     18.42 o 
  -9  11   4       90.05      118.19     14.84 o 
  -8  11   4        3.19        1.76      6.24 o 
  -7  11   4        0.79        1.22      4.97 o 
  -6  11   4        0.96        1.42      4.63 o 
  -5  11   4      104.84       93.44     10.93 o 
  -4  11   4       23.55       14.23      6.13 o 
  -3  11   4        7.58        0.49      4.93 o 
  -2  11   4       25.55       20.67      6.46 o 
  -1  11   4      426.84      367.78     17.62 o 
   0  11   4       54.35       42.38      7.88 o 
   1  11   4      204.69      189.14     14.10 o 
   2  11   4       37.14       35.73      7.96 o 
   3  11   4       26.57       25.87      7.16 o 
   4  11   4       18.13       20.56     10.05 o 
   5  11   4      162.44      155.06     14.90 o 
   6  11   4      317.77      286.95     21.62 o 
   7  11   4      178.46      152.41     16.58 o 
   8  11   4      239.42      267.49     34.48 o 
   9  11   4        0.56       -6.01      6.01 o 
  10  11   4        5.86       -2.37      9.66 o 
  11  11   4      114.03       85.59     13.12 o 
  12  11   4      145.20      149.39     16.61 o 
  13  11   4       73.22       85.66     23.07 o 
  14  11   4        5.78       12.90      8.16 o 
  15  11   4       35.98       24.57      9.50 o 
  16  11   4        0.18       14.18     13.13 o 
  17  11   4       25.59        9.06     10.53 o 
  18  11   4        4.56       -8.90      8.90 o 
  19  11   4        3.61      -15.07     18.28 o 
 -18  12   4       47.15       82.43     46.38 o 
 -17  12   4      280.34      380.50     85.79 o 
 -16  12   4      132.04      205.89     64.66 o 
 -15  12   4      876.70     1026.73    103.81 o 
 -14  12   4      148.29      134.54     45.33 o 
 -13  12   4        0.56        3.40     10.37 o 
 -12  12   4       72.34       47.88     14.75 o 
 -11  12   4      175.10      193.47     23.74 o 
 -10  12   4       18.27       16.28     10.07 o 
  -9  12   4       66.86       38.43     16.64 o 
  -8  12   4       14.51       24.99      8.86 o 
  -7  12   4      113.87      155.06     16.81 o 
  -6  12   4       65.23       72.83     10.67 o 
  -5  12   4       20.61       10.03      6.29 o 
  -4  12   4       37.53       28.23      7.90 o 
  -3  12   4        1.84       -1.00      4.97 o 
  -2  12   4       21.54       22.69      6.59 o 
  -1  12   4       59.21       37.86      7.96 o 
   0  12   4        4.14       -3.36      4.60 o 
   1  12   4       47.70       50.98      9.73 o 
   2  12   4       38.77       12.59      6.44 o 
   3  12   4        7.71       11.77     11.22 o 
   4  12   4       55.48       47.66     10.04 o 
   5  12   4       75.30       58.11     14.22 o 
   6  12   4       22.17        6.77     14.74 o 
   7  12   4      187.27      165.55     16.38 o 
   8  12   4      155.07      160.42     17.98 o 
   9  12   4      368.16      425.35     32.12 o 
  10  12   4       61.26       68.77     15.44 o 
  11  12   4      115.02      102.93     15.33 o 
  12  12   4        0.57        2.19      8.09 o 
  13  12   4       33.54       45.20     10.70 o 
  14  12   4        5.65       18.19      9.04 o 
  15  12   4       23.14       12.31      9.82 o 
  16  12   4       14.21        9.77      8.20 o 
  17  12   4        6.93       15.35      9.13 o 
 -16  13   4        0.44      -14.68     29.57 o 
 -15  13   4        0.83        9.27     23.33 o 
 -14  13   4        3.73       -9.09     19.35 o 
 -13  13   4       83.73      112.21     37.54 o 
 -12  13   4      299.07      360.65     31.97 o 
 -11  13   4       80.70       58.84     15.99 o 
 -10  13   4       15.42       18.42     12.30 o 
  -9  13   4       91.42      112.62     19.86 o 
  -8  13   4       31.04       31.67     12.62 o 
  -7  13   4        9.40       22.70     11.87 o 
  -6  13   4      141.16      184.75     15.94 o 
  -5  13   4        0.29       -3.12      6.06 o 
  -4  13   4       46.97       33.73      8.60 o 
  -3  13   4        3.26        5.19      5.90 o 
  -2  13   4       10.52       15.20      7.05 o 
  -1  13   4        1.29       -3.10      5.69 o 
   0  13   4        7.91        0.99      6.57 o 
   1  13   4        0.59        7.96      6.66 o 
   2  13   4        9.33       16.22      7.84 o 
   3  13   4       19.31       16.59      7.58 o 
   4  13   4        6.10        3.57      6.70 o 
   5  13   4        0.91       -3.98      7.29 o 
   6  13   4        2.05        7.73      8.50 o 
   7  13   4        1.25       -2.58      7.61 o 
   8  13   4       94.89      130.78     36.04 o 
   9  13   4       57.10       34.64     17.65 o 
  10  13   4       78.51       97.13     15.14 o 
  11  13   4        0.04       -0.86      8.91 o 
  12  13   4       33.80       27.96     10.89 o 
  13  13   4       31.11       32.52     10.13 o 
  14  13   4       11.50       16.98      8.16 o 
  15  13   4       22.52        9.66     10.71 o 
 -14  14   4       67.63       98.99     45.15 o 
 -13  14   4       80.45       81.71     26.80 o 
 -12  14   4       75.48      103.86     25.28 o 
 -11  14   4       16.90       18.75     12.95 o 
 -10  14   4       19.94       30.85     13.78 o 
  -9  14   4       34.78       52.56     16.34 o 
  -8  14   4       12.22        2.46     10.29 o 
  -7  14   4        0.11       -6.12      9.62 o 
  -6  14   4      107.60      128.09     21.65 o 
  -5  14   4       32.69       30.45     10.38 o 
  -4  14   4        0.01        5.98      8.21 o 
  -3  14   4       24.63       31.01     10.37 o 
  -2  14   4       13.16       10.49      8.49 o 
  -1  14   4        8.52        5.29      8.83 o 
   0  14   4        9.06       12.81      9.49 o 
   1  14   4       22.27       36.43     10.87 o 
   2  14   4       22.29       10.34      8.51 o 
   3  14   4       23.33       15.29      9.90 o 
   4  14   4      184.79      170.25     29.98 o 
   5  14   4       52.12       47.80     14.04 o 
   6  14   4       10.62       -6.21      8.50 o 
   7  14   4       26.06       24.06      9.99 o 
   8  14   4        1.38       -5.81      7.77 o 
   9  14   4      137.36      149.70     18.79 o 
  10  14   4       48.36       31.04     10.92 o 
  11  14   4       35.25       49.95     12.61 o 
  12  14   4        1.95       22.49     17.49 o 
  13  14   4        2.60       17.12     12.83 o 
 -11  15   4        1.54        5.39     13.42 o 
 -10  15   4       13.64       20.77     13.71 o 
  -9  15   4       30.13       20.66     13.90 o 
  -8  15   4       38.44       24.55     14.19 o 
  -7  15   4        3.25        4.39     11.78 o 
  -6  15   4      171.39      201.15     27.33 o 
  -5  15   4        0.10       -6.71      8.15 o 
  -4  15   4        8.40        8.43      9.63 o 
  -3  15   4       11.73        6.38      8.98 o 
  -2  15   4      142.06      222.00     24.23 o 
  -1  15   4        0.07       -0.55      9.43 o 
   0  15   4      123.84      119.41     18.62 o 
   1  15   4       21.62       13.19     10.44 o 
   2  15   4      103.97      135.29     19.97 o 
   3  15   4        3.51       -0.98      9.13 o 
   4  15   4        1.30        4.45      9.85 o 
   5  15   4       56.09       59.50     15.58 o 
   6  15   4       21.39       18.12     14.10 o 
   7  15   4        9.33        6.52     11.15 o 
   8  15   4       22.27        0.61     12.17 o 
   9  15   4       52.78       66.93     15.35 o 
  10  15   4      103.34       85.70     31.87 o 
  -7  16   4       43.32       46.23     23.66 o 
  -6  16   4       94.82      127.81     23.58 o 
  -5  16   4        8.32       17.16     12.74 o 
  -4  16   4      173.79      167.54     22.84 o 
  -3  16   4       10.58       20.16     12.80 o 
  -2  16   4       31.99       33.63     22.54 o 
  -1  16   4        0.36        1.94      9.58 o 
   0  16   4       43.73       52.87     19.42 o 
   1  16   4       91.57       92.62     17.39 o 
   2  16   4      234.24      300.50     45.25 o 
   3  16   4       10.10        7.34     11.40 o 
   4  16   4       23.56       17.44     14.68 o 
   5  16   4        0.44        3.71     22.73 o 
   6  16   4       19.71       18.14     25.82 o 
 -26   1   5       83.58       91.69     17.59 o 
 -25   1   5       40.76       50.38     21.21 o 
 -24   1   5      126.91      129.77     18.28 o 
 -23   1   5        7.30       13.88      8.69 o 
 -22   1   5       91.94       79.98     19.66 o 
 -21   1   5      142.00      138.96     19.85 o 
 -20   1   5       81.63      114.77     26.81 o 
 -19   1   5      198.51      210.02     18.17 o 
 -18   1   5       19.45        9.92      7.87 o 
 -17   1   5       21.02       19.09      5.67 o 
 -16   1   5       86.43       60.96     13.51 o 
 -15   1   5        4.27        6.95     16.50 o 
 -14   1   5      154.90      138.83     25.65 o 
 -13   1   5      827.92      781.31     30.53 o 
 -12   1   5     1009.13      911.22     51.11 o 
 -11   1   5      139.89      117.80     13.96 o 
 -10   1   5       14.43        5.36      5.37 o 
  -9   1   5       34.06       23.51      6.82 o 
  -8   1   5      349.85      325.78     12.32 o 
  -7   1   5       11.15        9.36      2.26 o 
  -6   1   5      208.78      201.42      6.01 o 
  -5   1   5        0.80        0.39      1.68 o 
  -4   1   5        1.01        2.39      1.79 o 
  -3   1   5       37.37       40.15      3.62 o 
  -2   1   5     1300.63     1382.08     16.92 o 
  -1   1   5       96.61      133.94      5.98 o 
   0   1   5     1939.89     2083.69     22.48 o 
   1   1   5     1056.72     1104.81     15.72 o 
   2   1   5       87.80       87.83      5.52 o 
   3   1   5       11.08        8.16      2.32 o 
   4   1   5       72.65       74.50      4.74 o 
   5   1   5      263.69      298.97      8.11 o 
   6   1   5        6.56        6.01      2.16 o 
   7   1   5        2.35        0.78      1.94 o 
   8   1   5        0.00       -1.80      1.97 o 
   9   1   5       27.85       18.63      3.91 o 
  10   1   5      135.67      131.79      9.10 o 
  11   1   5      876.02      926.86     20.71 o 
  12   1   5      332.86      337.51     14.05 o 
  13   1   5     1287.13     1297.12     34.31 o 
  14   1   5       36.58       31.37      5.92 o 
  15   1   5       14.07        5.93      4.61 o 
  16   1   5        5.74        2.27      3.80 o 
  17   1   5      131.30      140.86     11.39 o 
  18   1   5        7.60        4.89      4.99 o 
  19   1   5      101.19      112.14     13.58 o 
  20   1   5        4.29        6.49      6.05 o 
  21   1   5      119.14      116.80     12.75 o 
  22   1   5        9.02       -1.87      6.82 o 
  23   1   5       43.35       34.10     10.88 o 
  24   1   5        2.52        5.14     12.24 o 
 -26   2   5       24.23       21.72     12.27 o 
 -25   2   5        0.87        5.83     10.20 o 
 -24   2   5        1.02        1.82      8.45 o 
 -23   2   5       52.57       25.79     15.94 o 
 -22   2   5       11.06       12.79     19.09 o 
 -21   2   5        0.18        0.51      6.58 o 
 -20   2   5       37.51       52.49     10.90 o 
 -19   2   5       29.70       23.26      8.50 o 
 -18   2   5        4.30       11.72      8.33 o 
 -17   2   5        1.92        1.39      7.03 o 
 -16   2   5       82.04       77.35     12.93 o 
 -15   2   5        0.37        5.62      6.71 o 
 -14   2   5      298.94      242.33     29.02 o 
 -13   2   5       44.72       30.50      8.55 o 
 -12   2   5     1499.96     1442.57     40.35 o 
 -11   2   5     1387.41     1284.21     37.26 o 
 -10   2   5      165.41      123.36     13.81 o 
  -9   2   5       32.19       26.33      7.19 o 
  -8   2   5        0.09        3.29      3.07 o 
  -7   2   5      201.84      234.30      8.35 o 
  -6   2   5       68.31       59.49      4.20 o 
  -5   2   5      110.42      112.40      5.73 o 
  -4   2   5      237.14      303.37      7.62 o 
  -3   2   5      857.54      897.75     11.59 o 
  -2   2   5       53.17       59.12      3.63 o 
  -1   2   5        2.87        3.10      1.99 o 
   0   2   5       31.27       21.48      3.22 o 
   1   2   5        1.30        2.52      2.00 o 
   2   2   5      697.18      737.99     12.82 o 
   3   2   5      164.70      176.94      6.82 o 
   4   2   5      213.74      232.24      7.42 o 
   5   2   5       15.91       11.02      2.20 o 
   6   2   5      115.80      108.31      5.32 o 
   7   2   5      119.36      145.02      5.48 o 
   8   2   5        0.89        5.47      3.98 o 
   9   2   5      457.02      475.34     14.30 o 
  10   2   5      762.60      805.93     18.68 o 
  11   2   5       56.67       64.76      7.78 o 
  12   2   5        5.92        5.85      3.17 o 
  13   2   5      459.69      479.01     16.04 o 
  14   2   5        0.11        0.50      3.28 o 
  15   2   5      591.53      573.77     15.57 o 
  16   2   5        1.95        3.25      4.28 o 
  17   2   5        4.87        5.94      5.10 o 
  18   2   5       59.46       64.62      9.23 o 
  19   2   5        2.43        0.51      5.47 o 
  20   2   5       14.49        6.91      6.29 o 
  21   2   5        3.36       -1.95      6.27 o 
  22   2   5       32.75       37.60     12.26 o 
  23   2   5       20.32       24.43     10.90 o 
  24   2   5        0.00        0.91     10.85 o 
 -25   3   5       36.92       17.78     11.15 o 
 -24   3   5        3.50       -3.18      8.31 o 
 -23   3   5       58.61       43.81     12.02 o 
 -22   3   5       17.67       30.72      9.97 o 
 -21   3   5       33.04       24.64      9.67 o 
 -20   3   5        0.62        4.85      6.67 o 
 -19   3   5      105.36      137.38     19.42 o 
 -18   3   5        0.02        9.80      6.99 o 
 -17   3   5        0.00        8.74      9.15 o 
 -16   3   5      235.66      236.95     25.16 o 
 -15   3   5       16.24       18.48      9.68 o 
 -14   3   5       59.22       42.29      9.66 o 
 -13   3   5     1059.71      945.49     33.35 o 
 -12   3   5      197.08      122.46     13.99 o 
 -11   3   5      548.08      506.06     23.31 o 
 -10   3   5     1245.81     1165.16     31.36 o 
  -9   3   5       31.07       24.62      4.92 o 
  -8   3   5     2861.04     2701.64     53.64 o 
  -7   3   5      534.79      477.78     11.37 o 
  -6   3   5       60.89       76.60      8.24 o 
  -5   3   5     1117.32     1108.41     16.39 o 
  -4   3   5       95.30       98.85      5.47 o 
  -3   3   5       33.16       32.06      3.40 o 
  -2   3   5      651.57      666.38     11.10 o 
  -1   3   5        2.64        2.65      1.81 o 
   0   3   5      114.32       99.37      6.26 o 
   1   3   5      718.47      699.31     13.98 o 
   2   3   5       68.11       66.56      4.49 o 
   3   3   5       34.68       34.67      3.89 o 
   4   3   5     1263.53     1223.63     15.76 o 
   5   3   5       10.22        9.07      2.33 o 
   6   3   5      383.71      398.68      9.23 o 
   7   3   5       74.87       90.11      6.59 o 
   8   3   5      263.33      280.07      9.81 o 
   9   3   5      134.33      169.44      9.85 o 
  10   3   5      938.92      988.20     16.40 o 
  11   3   5      105.62      113.51      7.41 o 
  12   3   5      417.78      456.99     14.29 o 
  13   3   5      455.32      486.97     16.53 o 
  14   3   5       86.94       74.33      7.40 o 
  15   3   5      298.48      308.48     13.20 o 
  16   3   5       25.63       26.87      6.67 o 
  17   3   5      443.95      462.73     18.96 o 
  18   3   5        2.68       -1.15      5.21 o 
  19   3   5        8.21       14.03      6.64 o 
  20   3   5        3.27        3.49      6.18 o 
  21   3   5        7.76        5.00      6.45 o 
  22   3   5        9.18        5.81      7.12 o 
  23   3   5       10.71        0.64      9.26 o 
  24   3   5        2.83       -2.78     15.65 o 
 -25   4   5        0.87       -3.29     19.17 o 
 -24   4   5       45.89       41.29     14.98 o 
 -23   4   5        8.96       20.08     10.79 o 
 -22   4   5       46.91       73.01     12.44 o 
 -21   4   5       70.26       82.03     13.45 o 
 -20   4   5        1.77        0.99     12.27 o 
 -19   4   5       25.65       28.59      8.52 o 
 -18   4   5        1.89        8.09      6.70 o 
 -17   4   5      148.57      259.32     41.42 o 
 -16   4   5      318.28      274.18     22.68 o 
 -15   4   5       80.61       90.34     13.62 o 
 -14   4   5       67.17       47.25     21.71 o 
 -13   4   5      389.21      416.79     26.17 o 
 -12   4   5      192.30      174.64     16.07 o 
 -11   4   5       23.51       29.83      8.27 o 
 -10   4   5       80.26       64.24      9.73 o 
  -9   4   5      566.03      529.72     14.45 o 
  -8   4   5       87.24       99.92      7.35 o 
  -7   4   5      149.41      145.21      7.10 o 
  -6   4   5      356.02      335.63     10.22 o 
  -5   4   5      544.25      548.06     13.23 o 
  -4   4   5       18.64       13.92      2.89 o 
  -3   4   5        9.12        8.17      2.44 o 
  -2   4   5      120.22      117.91      6.88 o 
  -1   4   5      228.08      236.27      9.08 o 
   0   4   5     1154.63     1081.44     17.95 o 
   1   4   5       81.84       96.64      6.44 o 
   2   4   5       18.06       12.04      2.91 o 
   3   4   5      189.57      180.41      7.32 o 
   4   4   5      145.98      146.68      6.62 o 
   5   4   5        9.87       13.69      2.85 o 
   6   4   5      449.41      435.52     11.43 o 
   7   4   5       10.79        5.87      4.08 o 
   8   4   5      413.25      431.35     14.70 o 
   9   4   5        5.01        3.59      2.62 o 
  10   4   5      177.38      190.91     10.60 o 
  11   4   5        0.09       -0.42      3.07 o 
  12   4   5      130.47      147.94      9.01 o 
  13   4   5        0.22        2.59      3.90 o 
  14   4   5      189.09      202.19     13.32 o 
  15   4   5      190.58      196.67     22.16 o 
  16   4   5        0.52        1.18      5.15 o 
  17   4   5      299.34      324.39     19.46 o 
  18   4   5        2.03        0.49      6.36 o 
  19   4   5       50.39       41.69      9.69 o 
  20   4   5        4.94        3.10      6.92 o 
  21   4   5        0.99        4.83      7.72 o 
  22   4   5       87.81       65.83     14.12 o 
  23   4   5       38.98       34.81     14.67 o 
  24   4   5       18.89       13.54     18.27 o 
 -24   5   5        4.60        2.45      9.87 o 
 -23   5   5        7.52        2.92      8.61 o 
 -22   5   5        2.28        2.68      8.61 o 
 -21   5   5      143.01      194.78     18.26 o 
 -20   5   5       26.20       29.91      8.30 o 
 -19   5   5        6.37       19.73     13.45 o 
 -18   5   5       44.53       59.82     12.85 o 
 -17   5   5       44.29       61.84     19.99 o 
 -16   5   5        2.73       86.94     16.55 o 
 -15   5   5       46.20       48.03     10.06 o 
 -14   5   5        1.07        7.36      6.41 o 
 -13   5   5      178.89      168.29     15.98 o 
 -12   5   5       23.63       16.56      7.30 o 
 -11   5   5       63.13       62.23     10.26 o 
 -10   5   5        2.66        2.41      3.54 o 
  -9   5   5       60.38       69.97      6.91 o 
  -8   5   5      282.64      248.26     10.47 o 
  -7   5   5       58.04       53.88      5.74 o 
  -6   5   5      834.45      830.24     14.86 o 
  -5   5   5       31.99       31.78      4.25 o 
  -4   5   5     1211.00     1240.05     20.89 o 
  -3   5   5      160.05      166.13      9.72 o 
  -2   5   5       93.66       87.39      6.76 o 
  -1   5   5      317.42      302.01      9.91 o 
   0   5   5        0.33        1.22      2.26 o 
   1   5   5      317.69      333.23     10.68 o 
   2   5   5       41.84       44.22      4.66 o 
   3   5   5      346.17      365.55     10.81 o 
   4   5   5       21.08       25.37      4.04 o 
   5   5   5       93.78      106.06      7.71 o 
   6   5   5       30.96       24.01      6.01 o 
   7   5   5       15.71       18.08      4.41 o 
   8   5   5        0.08        3.09      2.89 o 
   9   5   5       93.63       97.86      7.74 o 
  10   5   5       80.25      106.15      8.37 o 
  11   5   5        8.50        6.05      4.32 o 
  12   5   5      888.64      917.48     22.47 o 
  13   5   5        7.69        2.66      4.11 o 
  14   5   5       61.75       49.50     10.70 o 
  15   5   5       11.58       15.77      7.96 o 
  16   5   5       11.19        6.74      7.23 o 
  17   5   5      148.10      153.93     17.92 o 
  18   5   5        9.31       17.99      8.00 o 
  19   5   5       39.58       34.69      9.43 o 
  20   5   5        0.92        7.15      7.54 o 
  21   5   5      143.49      138.77     16.01 o 
  22   5   5       18.21        2.59     11.15 o 
  23   5   5        3.65       -3.53     12.42 o 
 -24   6   5        8.33        8.83     11.01 o 
 -23   6   5      117.27      116.47     18.80 o 
 -22   6   5       14.20       20.15     10.03 o 
 -21   6   5       30.17       57.48     29.68 o 
 -20   6   5      159.33      208.35     20.33 o 
 -19   6   5        9.27       10.56      7.00 o 
 -18   6   5      123.96      152.67     30.92 o 
 -17   6   5      123.21      148.21     22.22 o 
 -16   6   5       29.73       47.23     13.44 o 
 -15   6   5       40.02       47.36     11.86 o 
 -14   6   5        1.11        7.34      6.67 o 
 -13   6   5       60.00       64.91     11.05 o 
 -12   6   5      330.48      318.82     19.42 o 
 -11   6   5       25.40       24.61      6.97 o 
 -10   6   5       88.09       84.13     10.15 o 
  -9   6   5      138.69      135.65     12.24 o 
  -8   6   5      132.05      118.35     11.24 o 
  -7   6   5        8.02       10.83      4.22 o 
  -6   6   5     1400.74     1420.15     23.10 o 
  -5   6   5      253.36      240.50     10.15 o 
  -4   6   5      173.85      183.45      9.24 o 
  -3   6   5     1383.52     1305.54     22.37 o 
  -2   6   5       93.70       92.97      7.11 o 
  -1   6   5      185.68      201.76      9.94 o 
   0   6   5       12.00        8.49      3.51 o 
   1   6   5      163.47      160.98      8.49 o 
   2   6   5       64.49       56.42      5.71 o 
   3   6   5      207.09      208.53      9.66 o 
   4   6   5      124.85      129.33      9.10 o 
   5   6   5      544.12      533.08     12.77 o 
   6   6   5      204.00      229.36      8.21 o 
   7   6   5      310.39      318.59     12.17 o 
   8   6   5       51.41       51.99      6.55 o 
   9   6   5        9.37        6.51      4.30 o 
  10   6   5       32.48       43.26      6.38 o 
  11   6   5      443.26      462.42     16.34 o 
  12   6   5      117.11      136.76     15.21 o 
  13   6   5        6.25        5.24      5.99 o 
  14   6   5       19.01        9.64      6.55 o 
  15   6   5       94.59      102.01     17.68 o 
  16   6   5       77.17       61.84     12.02 o 
  17   6   5       89.48      116.43     16.00 o 
  18   6   5       68.00       48.77     12.29 o 
  19   6   5        8.15        2.03      7.11 o 
  20   6   5      161.80      186.27     17.61 o 
  21   6   5       45.29       28.38     10.28 o 
  22   6   5       88.87       71.16     17.96 o 
  23   6   5       10.55        9.65     11.12 o 
 -23   7   5        1.35       12.13     10.13 o 
 -22   7   5       10.75       14.60     10.02 o 
 -21   7   5       30.36       42.85     35.78 o 
 -20   7   5        2.76       14.16      9.25 o 
 -19   7   5       68.90       71.94     11.85 o 
 -18   7   5       10.22       32.49     16.83 o 
 -17   7   5       48.60       47.49     16.28 o 
 -16   7   5       70.01       91.43     21.44 o 
 -15   7   5        0.14       23.18     15.86 o 
 -14   7   5       59.19       38.11     28.80 o 
 -13   7   5      151.33      176.55     25.20 o 
 -12   7   5        0.55        1.00      7.56 o 
 -11   7   5       28.28       15.88      7.37 o 
 -10   7   5        2.44       10.32      6.39 o 
  -9   7   5      258.82      223.53     15.52 o 
  -8   7   5      778.95      682.07     23.63 o 
  -7   7   5      325.59      360.37     17.86 o 
  -6   7   5       75.52       77.86      7.69 o 
  -5   7   5      877.01      807.33     18.22 o 
  -4   7   5     2177.38     2076.50     29.56 o 
  -3   7   5        2.99        8.20      2.66 o 
  -2   7   5     1043.43     1040.12     17.41 o 
  -1   7   5      111.51      107.37      6.36 o 
   0   7   5      170.70      169.40      7.96 o 
   1   7   5        5.58        4.83      2.50 o 
   2   7   5       25.32       31.27      4.09 o 
   3   7   5       37.51       35.94      6.77 o 
   4   7   5      447.02      457.26     12.58 o 
   5   7   5       22.62       19.71      4.76 o 
   6   7   5        8.42        7.39      3.88 o 
   7   7   5      332.33      340.13     13.72 o 
   8   7   5       97.02      101.26     10.22 o 
   9   7   5       56.44       40.00      7.14 o 
  10   7   5       63.48       53.86      7.54 o 
  11   7   5       53.52       61.21      9.05 o 
  12   7   5       40.63       14.79      9.91 o 
  13   7   5        2.56       -2.84      5.90 o 
  14   7   5       51.37       30.92      9.24 o 
  15   7   5        9.22        7.26      8.48 o 
  16   7   5      468.91      517.68     28.37 o 
  17   7   5       16.13       13.13      9.20 o 
  18   7   5       68.88       52.31     12.60 o 
  19   7   5        8.81        3.79      9.13 o 
  20   7   5      187.76      187.76     18.56 o 
  21   7   5        1.26        7.18      8.91 o 
  22   7   5        0.30        7.74     11.74 o 
 -22   8   5        5.32        1.68     13.71 o 
 -21   8   5        7.87       30.93     30.13 o 
 -20   8   5       57.66       88.98     45.71 o 
 -19   8   5       42.78       41.06     12.60 o 
 -18   8   5        1.38       20.39     16.08 o 
 -17   8   5      134.93      172.87     28.53 o 
 -16   8   5        8.68        6.08     11.69 o 
 -15   8   5       31.55       19.32     16.16 o 
 -14   8   5      110.30      102.57     21.22 o 
 -13   8   5       22.34       28.62     15.28 o 
 -12   8   5        3.69        7.22      8.84 o 
 -11   8   5       78.25       44.40     10.73 o 
 -10   8   5       13.38        8.26      6.07 o 
  -9   8   5      363.18      385.83     19.82 o 
  -8   8   5      791.35      728.61     25.32 o 
  -7   8   5      257.59      202.73     15.30 o 
  -6   8   5      111.48      108.49      9.73 o 
  -5   8   5      148.86      147.48     10.91 o 
  -4   8   5      430.87      430.07     23.39 o 
  -3   8   5       26.10       26.28      4.88 o 
  -2   8   5      330.29      338.67     13.07 o 
  -1   8   5        0.38        4.31      7.55 o 
   0   8   5        0.02        4.28      3.42 o 
   1   8   5       83.88       79.27      8.16 o 
   2   8   5        7.88       12.89      4.25 o 
   3   8   5      139.16      136.59     10.39 o 
   4   8   5        0.44        3.46      5.23 o 
   5   8   5      147.59      164.10     14.71 o 
   6   8   5      130.79      140.56     10.83 o 
   7   8   5      214.62      211.77     12.22 o 
   8   8   5      171.16      203.14     12.46 o 
   9   8   5       90.57       89.65     12.20 o 
  10   8   5        0.26       -3.20      5.13 o 
  11   8   5       20.21       20.40     22.27 o 
  12   8   5        2.39        6.69      6.46 o 
  13   8   5       49.69       35.63      9.69 o 
  14   8   5        5.54        7.56      7.10 o 
  15   8   5       24.21       14.60      8.50 o 
  16   8   5       27.62       23.64      9.75 o 
  17   8   5       27.51       12.19      9.75 o 
  18   8   5       20.67        8.86      9.16 o 
  19   8   5       15.59       11.82     10.38 o 
  20   8   5       37.02       21.40     11.46 o 
  21   8   5       45.53       28.76     23.01 o 
 -21   9   5       76.65      117.15     44.74 o 
 -20   9   5       60.43      161.43     53.24 o 
 -19   9   5        0.55       13.89     24.28 o 
 -18   9   5       23.11       49.49     19.18 o 
 -17   9   5       42.90       40.54     26.44 o 
 -16   9   5       48.37       56.66     19.08 o 
 -15   9   5        0.18        4.81     15.25 o 
 -14   9   5       59.73       39.79     15.75 o 
 -13   9   5       17.78       17.81     10.09 o 
 -12   9   5        8.37       20.71     11.26 o 
 -11   9   5        4.82        7.04      6.71 o 
 -10   9   5        5.90        0.75      6.36 o 
  -9   9   5       24.59       14.10      8.25 o 
  -8   9   5        0.99        4.08      5.89 o 
  -7   9   5       40.01       27.80      8.57 o 
  -6   9   5       49.31       29.73      7.64 o 
  -5   9   5      156.79      108.89     10.59 o 
  -4   9   5      166.85      141.60     11.58 o 
  -3   9   5      142.97      114.06     10.88 o 
  -2   9   5       20.78       30.85      6.66 o 
  -1   9   5       14.02       11.60      5.12 o 
   0   9   5       53.20       44.37      6.52 o 
   1   9   5       95.83      119.38     10.12 o 
   2   9   5      230.35      223.29     27.04 o 
   3   9   5        8.18       13.23      8.21 o 
   4   9   5      158.02      177.11     14.38 o 
   5   9   5       43.26       18.93      6.26 o 
   6   9   5        0.72        0.62      4.52 o 
   7   9   5      377.09      378.51     16.27 o 
   8   9   5      228.28      242.08     19.96 o 
   9   9   5       47.70       29.62      9.91 o 
  10   9   5        5.86        4.26      6.42 o 
  11   9   5        8.77        7.41      7.06 o 
  12   9   5       76.28       74.13     11.61 o 
  13   9   5      146.19      161.49     19.71 o 
  14   9   5        2.50        1.76      7.89 o 
  15   9   5      122.88      113.13     15.20 o 
  16   9   5       15.92        9.88      8.16 o 
  17   9   5        1.11        2.37      8.18 o 
  18   9   5        6.48        4.09      9.47 o 
  19   9   5        0.28        1.75      8.52 o 
  20   9   5      178.04      192.32     22.72 o 
 -20  10   5       39.58       91.08     78.14 o 
 -19  10   5       47.68       78.89     44.21 o 
 -18  10   5        1.04       39.14     27.89 o 
 -17  10   5        5.83       -0.69     15.97 o 
 -16  10   5        2.30       -0.25     17.63 o 
 -15  10   5       26.01       36.76     22.50 o 
 -14  10   5       18.38        7.72     15.70 o 
 -13  10   5       50.18       60.18     22.84 o 
 -12  10   5       49.70       77.92     25.89 o 
 -11  10   5        0.41       -0.55      8.26 o 
 -10  10   5       27.98       17.86      8.24 o 
  -9  10   5        0.23        1.32      6.23 o 
  -8  10   5        4.94        5.31      6.45 o 
  -7  10   5        0.00        1.01      6.11 o 
  -6  10   5      213.24      210.17     16.64 o 
  -5  10   5      282.81      267.28     15.81 o 
  -4  10   5       30.68       27.49      7.32 o 
  -3  10   5      396.44      331.87     16.80 o 
  -2  10   5        0.37        1.87      4.71 o 
  -1  10   5        0.15       -0.50      4.33 o 
   0  10   5        1.75        0.78      4.83 o 
   1  10   5       12.57       14.77      6.85 o 
   2  10   5       12.48       10.75      5.88 o 
   3  10   5        1.00        8.70     10.98 o 
   4  10   5       50.98       43.11     11.55 o 
   5  10   5       10.44       14.69     10.91 o 
   6  10   5       54.78       40.01      8.92 o 
   7  10   5       79.49       76.69     17.00 o 
   8  10   5      110.78      111.82     16.10 o 
   9  10   5       72.83       68.47     20.36 o 
  10  10   5       50.41       37.37      9.55 o 
  11  10   5       58.95       42.21     16.12 o 
  12  10   5      179.93      182.41     18.13 o 
  13  10   5        0.03        3.24      7.18 o 
  14  10   5       37.14       30.70      9.57 o 
  15  10   5       22.54       16.87      9.49 o 
  16  10   5       14.11       17.48     10.76 o 
  17  10   5        2.13        1.78      9.25 o 
  18  10   5       20.59       18.87     15.43 o 
  19  10   5       14.03       -2.42     15.43 o 
 -19  11   5       11.54       -8.05     14.71 o 
 -18  11   5        6.71       38.43     38.87 o 
 -17  11   5      357.45      360.78     81.57 o 
 -16  11   5      191.17      248.47     46.75 o 
 -15  11   5       12.64       15.69     18.98 o 
 -14  11   5       26.66       30.29     19.97 o 
 -13  11   5      168.53      195.56     38.36 o 
 -12  11   5      154.68      200.31     37.79 o 
 -11  11   5      276.57      336.60     29.04 o 
 -10  11   5       10.97        5.54      8.44 o 
  -9  11   5       36.09       47.52     10.90 o 
  -8  11   5        3.48        8.44      7.65 o 
  -7  11   5        2.88       -2.45      6.54 o 
  -6  11   5      179.52      202.73     19.09 o 
  -5  11   5       60.30       41.06      8.31 o 
  -4  11   5       44.64       39.45      8.28 o 
  -3  11   5      109.85      133.05     12.64 o 
  -2  11   5        0.72        3.30      5.47 o 
  -1  11   5        2.65        1.10      4.99 o 
   0  11   5        2.86        9.52      6.10 o 
   1  11   5       39.83       36.14      9.67 o 
   2  11   5       10.16        8.81      5.93 o 
   3  11   5      128.22      140.16     16.64 o 
   4  11   5       34.82       22.90      6.86 o 
   5  11   5       10.95       17.02      9.34 o 
   6  11   5        5.61        5.73      6.14 o 
   7  11   5      282.11      303.31     27.30 o 
   8  11   5      415.42      429.64     37.52 o 
   9  11   5        8.02       24.52     15.03 o 
  10  11   5       54.25       57.58     11.65 o 
  11  11   5       17.80       17.77      8.32 o 
  12  11   5       16.03       28.08     15.40 o 
  13  11   5        0.11       -6.79      6.79 o 
  14  11   5        9.50        7.62      8.09 o 
  15  11   5        8.24        7.93      9.30 o 
  16  11   5      253.26      304.90     24.50 o 
  17  11   5        4.59       14.85     11.82 o 
 -17  12   5        1.93        2.71     32.70 o 
 -16  12   5       10.24       23.41     33.56 o 
 -15  12   5      186.78      330.05     51.04 o 
 -14  12   5      115.93      153.80     37.03 o 
 -13  12   5       80.41      113.27     31.42 o 
 -12  12   5       12.61       19.97     17.74 o 
 -11  12   5       49.23       46.62     15.10 o 
 -10  12   5        2.47       -2.79      8.98 o 
  -9  12   5       31.19       42.53     11.50 o 
  -8  12   5        0.49        1.53      7.23 o 
  -7  12   5       41.28       38.39     11.03 o 
  -6  12   5      119.63      116.25     16.25 o 
  -5  12   5      177.83      206.10     17.15 o 
  -4  12   5        2.95        5.68      6.54 o 
  -3  12   5      197.85      252.46     18.70 o 
  -2  12   5       11.95       12.02      6.38 o 
  -1  12   5       19.94       22.94      8.00 o 
   0  12   5       17.87       14.21      7.17 o 
   1  12   5       31.01       28.91      9.00 o 
   2  12   5       20.19       27.27     13.41 o 
   3  12   5      263.94      257.25     19.45 o 
   4  12   5       16.99       23.31      7.55 o 
   5  12   5       42.37       42.73     11.43 o 
   6  12   5        9.56       -1.23      8.82 o 
   7  12   5       67.43       54.51     18.16 o 
   8  12   5      137.97      199.60     24.89 o 
   9  12   5       64.34       64.21     12.07 o 
  10  12   5       58.93       71.67     18.16 o 
  11  12   5        1.63       -0.91      9.89 o 
  12  12   5       63.81       70.46     18.41 o 
  13  12   5       52.70       57.77     14.55 o 
  14  12   5       10.58        4.88      9.15 o 
  15  12   5        9.44       11.62      9.70 o 
  16  12   5       19.77       17.16     34.97 o 
 -15  13   5       20.36       23.54     33.91 o 
 -14  13   5       64.28       54.27     26.17 o 
 -13  13   5      247.51      310.38     48.96 o 
 -12  13   5      119.61      101.18     30.67 o 
 -11  13   5      557.77      597.95     37.87 o 
 -10  13   5       15.58       13.65     11.98 o 
  -9  13   5      145.37      174.53     24.43 o 
  -8  13   5       31.12       26.10     10.73 o 
  -7  13   5      323.10      407.40     30.39 o 
  -6  13   5      161.52      206.40     20.85 o 
  -5  13   5      282.01      262.51     28.73 o 
  -4  13   5       18.67       11.45      7.72 o 
  -3  13   5       20.67       23.10      7.70 o 
  -2  13   5      128.67      133.37     15.51 o 
  -1  13   5        1.77        1.94      6.39 o 
   0  13   5        0.00        9.56      7.66 o 
   1  13   5       18.81       13.75      8.14 o 
   2  13   5        0.01        0.97      6.96 o 
   3  13   5       11.26        9.24      8.30 o 
   4  13   5       72.62       64.92     12.00 o 
   5  13   5       21.73       21.21     10.31 o 
   6  13   5       82.26       80.21     21.86 o 
   7  13   5      164.56      187.52     34.20 o 
   8  13   5       58.17       49.09     12.02 o 
   9  13   5       60.33       61.81     19.94 o 
  10  13   5      160.92      155.66     32.99 o 
  11  13   5       63.94       80.14     14.75 o 
  12  13   5      481.24      594.01     49.76 o 
  13  13   5       94.38       81.72     15.84 o 
  14  13   5       16.62       45.92     27.73 o 
 -13  14   5        8.84       22.75     20.96 o 
 -12  14   5        8.25        1.76     17.26 o 
 -11  14   5       45.33       30.57     15.87 o 
 -10  14   5        3.43       20.48     13.94 o 
  -9  14   5       61.70       61.06     17.75 o 
  -8  14   5      122.03      140.28     23.71 o 
  -7  14   5       47.28       66.85     17.69 o 
  -6  14   5       40.03       23.98     13.29 o 
  -5  14   5        1.47       -5.64      9.99 o 
  -4  14   5       71.92       87.60     12.99 o 
  -3  14   5       24.47       27.60      9.44 o 
  -2  14   5      419.91      464.72     26.17 o 
  -1  14   5       61.64       75.52     15.69 o 
   0  14   5       29.64       29.62     10.14 o 
   1  14   5       42.94       39.54     13.95 o 
   2  14   5        0.09        9.12      8.14 o 
   3  14   5      141.57      170.41     18.64 o 
   4  14   5        3.24       -2.65      7.68 o 
   5  14   5        2.90       -1.46      8.81 o 
   6  14   5        1.55        7.66     10.24 o 
   7  14   5        0.36       -4.23      9.25 o 
   8  14   5        9.98       34.39     18.34 o 
   9  14   5        1.46       16.91     10.92 o 
  10  14   5        6.09       19.15      9.44 o 
  11  14   5        9.23        7.66     15.24 o 
  -9  15   5       36.22       35.03     16.63 o 
  -8  15   5        1.44       -0.42     11.22 o 
  -7  15   5        6.93        5.37     11.63 o 
  -6  15   5       69.45       52.97     17.43 o 
  -5  15   5        3.48       -0.11     10.95 o 
  -4  15   5       84.88       97.31     45.37 o 
  -3  15   5      126.63      123.43     19.22 o 
  -2  15   5        0.16       14.31     10.36 o 
  -1  15   5      193.33      252.71     25.58 o 
   0  15   5        2.31        5.13      9.27 o 
   1  15   5       99.55      120.59     19.54 o 
   2  15   5        4.10       15.31     11.15 o 
   3  15   5        5.57        0.77     10.38 o 
   4  15   5       69.44       41.74     15.92 o 
   5  15   5        0.13       -8.03     10.23 o 
   6  15   5      108.58      113.23     19.02 o 
   7  15   5       87.51      137.24     38.88 o 
  -2  16   5       45.64       51.14     18.94 o 
  -1  16   5       68.83       83.21     21.59 o 
   0  16   5      209.35      194.65     29.97 o 
   1  16   5       77.68       76.26     27.94 o 
 -25   0   6       23.46       38.70     28.36 o 
 -24   0   6       10.16       11.22     18.15 o 
 -23   0   6       15.22       10.40     13.13 o 
 -22   0   6      427.63      504.99     44.40 o 
 -21   0   6      259.18      320.51     37.93 o 
 -20   0   6       10.94       14.32     15.65 o 
 -19   0   6      108.56      135.91     21.53 o 
 -18   0   6       31.49       82.80     23.57 o 
 -17   0   6      183.27      210.17     24.44 o 
 -16   0   6       27.40       34.03     30.76 o 
 -15   0   6       26.93       37.61     23.63 o 
 -14   0   6       18.78       12.71     11.96 o 
 -13   0   6      670.67      578.27     62.21 o 
 -12   0   6       25.42       13.70     16.62 o 
 -11   0   6       99.56       56.90     24.06 o 
 -10   0   6        5.38        0.42     11.40 o 
  -9   0   6      120.04       96.93     18.16 o 
  -8   0   6      638.28      588.80     50.46 o 
  -7   0   6       83.35       70.60     10.49 o 
  -6   0   6      146.23      136.18      7.93 o 
  -5   0   6      401.31      342.94     11.80 o 
  -4   0   6      436.24      362.33     12.32 o 
  -3   0   6      595.17      553.83     15.32 o 
  -2   0   6     1043.25     1008.90     21.08 o 
  -1   0   6      296.49      333.65     12.32 o 
   0   0   6      242.99      240.59     13.58 o 
   1   0   6      498.95      584.93     16.44 o 
   2   0   6      275.08      277.30     11.09 o 
   3   0   6     1542.87     1686.98     26.21 o 
   4   0   6      248.75      248.95     10.68 o 
   5   0   6      471.30      561.20     14.92 o 
   6   0   6        0.32       -0.43      3.19 o 
   7   0   6       10.32        9.81      5.71 o 
   8   0   6        0.23        8.10      5.44 o 
   9   0   6       33.03       41.52      8.79 o 
  10   0   6        2.89        2.39      6.46 o 
  11   0   6      278.87      302.13     19.88 o 
  12   0   6      136.02      133.76     16.47 o 
  13   0   6        6.89        2.42      6.04 o 
  14   0   6      163.25      160.15     18.63 o 
  15   0   6       86.74       67.63     20.85 o 
  16   0   6      516.46      565.02     42.77 o 
  17   0   6      489.30      443.06     26.64 o 
  18   0   6      148.52      141.52     17.65 o 
  19   0   6       75.17       64.88     13.90 o 
  20   0   6        6.53       11.66      9.28 o 
  21   0   6        0.07        9.09      9.38 o 
  22   0   6        3.28        7.01     12.54 o 
  23   0   6       21.55       18.74     12.91 o 
 -25   1   6        1.00       -0.63     23.42 o 
 -24   1   6       30.44       24.98     11.60 o 
 -23   1   6       11.16        9.18      9.56 o 
 -22   1   6        1.21       30.44     17.17 o 
 -21   1   6      132.96      156.65     41.56 o 
 -20   1   6      162.71      167.17     22.01 o 
 -19   1   6        0.47        1.55      7.49 o 
 -18   1   6       91.11       94.66     13.18 o 
 -17   1   6       48.17       44.01     10.01 o 
 -16   1   6      133.82      148.64     29.18 o 
 -15   1   6       30.66       61.45     23.67 o 
 -14   1   6       99.86      125.78     23.66 o 
 -13   1   6      851.00      692.86     57.06 o 
 -12   1   6       46.19       21.33     17.17 o 
 -11   1   6       17.53        3.56      8.89 o 
 -10   1   6        1.11        2.92      8.64 o 
  -9   1   6      296.42      302.60     19.81 o 
  -8   1   6      317.60      315.93     16.09 o 
  -7   1   6      282.20      300.27     12.23 o 
  -6   1   6      318.72      344.46     10.80 o 
  -5   1   6        0.26        6.25      2.44 o 
  -4   1   6       39.76       41.89      4.14 o 
  -3   1   6      409.74      381.48      9.83 o 
  -2   1   6       84.61       84.73      5.59 o 
  -1   1   6      433.08      414.17     10.07 o 
   0   1   6       49.12       66.45      5.18 o 
   1   1   6      307.02      324.67      9.05 o 
   2   1   6      120.09      129.30      6.56 o 
   3   1   6      281.34      332.71      8.86 o 
   4   1   6       26.88       27.75      3.56 o 
   5   1   6       14.20       22.32      3.30 o 
   6   1   6       70.66       61.86      5.72 o 
   7   1   6       27.85       21.57      4.55 o 
   8   1   6       47.12       50.61      6.39 o 
   9   1   6       51.53       48.92      6.46 o 
  10   1   6      155.85      144.13     10.31 o 
  11   1   6       57.24       43.77      6.73 o 
  12   1   6       15.74        6.21      4.35 o 
  13   1   6      200.06      168.59     11.64 o 
  14   1   6       38.60       40.94      7.17 o 
  15   1   6        3.62        0.98      4.49 o 
  16   1   6       16.66       17.07      5.94 o 
  17   1   6      235.32      244.89     14.84 o 
  18   1   6       17.18       21.64      6.69 o 
  19   1   6        0.03        4.51      5.92 o 
  20   1   6       22.32       31.55      8.45 o 
  21   1   6        0.15        6.54      7.11 o 
  22   1   6        5.89        7.21      7.85 o 
  23   1   6       11.90       10.27      8.00 o 
 -25   2   6       31.77       32.90     11.45 o 
 -24   2   6        0.65       14.77     20.93 o 
 -23   2   6        0.05       41.73     33.54 o 
 -22   2   6        2.57       15.78     13.82 o 
 -21   2   6       32.74       26.61      9.10 o 
 -20   2   6       15.42       19.95     11.54 o 
 -19   2   6        2.81        8.03     10.66 o 
 -18   2   6      151.99      161.67     16.26 o 
 -17   2   6       95.97       82.89     23.22 o 
 -16   2   6       25.40       23.92      7.22 o 
 -15   2   6      458.37      403.65     37.84 o 
 -14   2   6       31.10       41.46      9.66 o 
 -13   2   6       12.41       13.38      8.13 o 
 -12   2   6        0.03       -2.25      7.84 o 
 -11   2   6      137.40      161.37     27.16 o 
 -10   2   6        6.00       14.68     10.48 o 
  -9   2   6     1839.32     1674.66     69.75 o 
  -8   2   6     2190.43     1884.31     38.27 o 
  -7   2   6      344.38      278.16     12.75 o 
  -6   2   6       82.83       69.57      5.89 o 
  -5   2   6       37.47       36.81      4.20 o 
  -4   2   6      137.11      128.38      6.27 o 
  -3   2   6       86.61       73.03      5.27 o 
  -2   2   6      404.73      381.41     10.15 o 
  -1   2   6       42.83       50.01      4.70 o 
   0   2   6       80.19       82.47      5.77 o 
   1   2   6        0.10        4.10      2.37 o 
   2   2   6      238.71      229.53      8.36 o 
   3   2   6      113.90      122.20      6.76 o 
   4   2   6      238.17      230.03      8.36 o 
   5   2   6      103.71      112.11      7.10 o 
   6   2   6        0.14        2.24      3.00 o 
   7   2   6       29.38       26.14      5.14 o 
   8   2   6      106.52      107.30      8.75 o 
   9   2   6        0.96        0.16      3.73 o 
  10   2   6      167.23      163.02     10.79 o 
  11   2   6        0.49       -0.43      3.67 o 
  12   2   6        0.28       -1.26      3.59 o 
  13   2   6       62.00       47.40      7.22 o 
  14   2   6      132.51      124.13     10.52 o 
  15   2   6       16.99       16.22      5.59 o 
  16   2   6      200.65      201.30     13.52 o 
  17   2   6       41.61       35.96      8.07 o 
  18   2   6        0.14       -0.49      5.76 o 
  19   2   6       27.43       27.31      8.10 o 
  20   2   6        1.35       -4.66      6.54 o 
  21   2   6       61.09       49.28     10.16 o 
  22   2   6       11.82        7.70      8.07 o 
  23   2   6        0.01        0.00      7.21 o 
 -24   3   6        3.20       15.10     11.97 o 
 -23   3   6        1.55        5.28      8.83 o 
 -22   3   6        7.42        8.02      8.83 o 
 -21   3   6      119.19      136.65     17.24 o 
 -20   3   6       21.12       37.77     10.46 o 
 -19   3   6       97.95      155.28     31.39 o 
 -18   3   6        0.77       -0.12      8.00 o 
 -17   3   6        2.31       21.18     12.56 o 
 -16   3   6       52.34       67.69     13.45 o 
 -15   3   6        0.23       40.70     12.20 o 
 -14   3   6       82.33       64.72     12.31 o 
 -13   3   6        1.62       17.55      8.62 o 
 -12   3   6      859.27      744.99     48.01 o 
 -11   3   6      213.80      226.69     21.94 o 
 -10   3   6       50.91       40.09     33.59 o 
  -9   3   6      234.50      249.90     22.17 o 
  -8   3   6        4.06        1.77      3.57 o 
  -7   3   6     1035.75     1006.35     23.10 o 
  -6   3   6      751.39      706.03     15.71 o 
  -5   3   6      622.63      606.28     14.85 o 
  -4   3   6       84.87       91.19      7.20 o 
  -3   3   6       45.34       46.78      5.03 o 
  -2   3   6      878.73      857.74     16.36 o 
  -1   3   6      548.32      542.75     14.05 o 
   0   3   6        0.95        3.30      2.59 o 
   1   3   6      148.60      174.31      7.72 o 
   2   3   6      367.26      385.77     10.34 o 
   3   3   6      250.79      273.65      9.39 o 
   4   3   6       74.64       61.41      5.55 o 
   5   3   6        0.02       -0.19      2.77 o 
   6   3   6        0.99        3.07      3.14 o 
   7   3   6       30.20       28.85      5.41 o 
   8   3   6        0.54        3.19      3.57 o 
   9   3   6        0.17        0.87      3.69 o 
  10   3   6       78.13       97.60      9.82 o 
  11   3   6       23.25       20.05      5.86 o 
  12   3   6        9.84       13.87      6.18 o 
  13   3   6      261.65      237.51     14.56 o 
  14   3   6        7.94        9.50      5.59 o 
  15   3   6      122.89      119.87     11.86 o 
  16   3   6      126.65      133.41     14.76 o 
  17   3   6       19.46        6.20      7.13 o 
  18   3   6       88.33       76.63     12.48 o 
  19   3   6        5.45        3.69      7.54 o 
  20   3   6       55.38       52.07     15.76 o 
  21   3   6       15.64       17.36      9.45 o 
  22   3   6        0.02       -1.43      8.19 o 
  23   3   6        0.79        5.85      8.08 o 
 -24   4   6       21.39       29.61     12.74 o 
 -23   4   6       50.87       31.54     11.17 o 
 -22   4   6        4.09       -5.64      7.39 o 
 -21   4   6       14.82       37.03     13.65 o 
 -20   4   6       10.68        9.11      6.96 o 
 -19   4   6      202.47      217.58     33.85 o 
 -18   4   6       23.34       77.58     22.32 o 
 -17   4   6        6.57        8.22      8.33 o 
 -16   4   6       18.40       13.55      8.27 o 
 -15   4   6       15.88       24.18      9.14 o 
 -14   4   6       11.18       11.04      6.52 o 
 -13   4   6      179.66      185.38     18.14 o 
 -12   4   6       51.24       38.08      8.60 o 
 -11   4   6      109.61      112.20     12.49 o 
 -10   4   6      322.31      317.86     18.31 o 
  -9   4   6     1111.31     1032.39     27.02 o 
  -8   4   6      300.43      269.98     15.72 o 
  -7   4   6     1030.33     1034.73     33.71 o 
  -6   4   6       60.83       56.03      7.58 o 
  -5   4   6     2156.34     2080.73     28.19 o 
  -4   4   6     1101.20     1059.31     20.38 o 
  -3   4   6        0.47        2.33      2.80 o 
  -2   4   6        5.57        2.30      2.67 o 
  -1   4   6        1.34        4.53      2.94 o 
   0   4   6      228.42      217.66      9.42 o 
   1   4   6        6.73        7.80      3.72 o 
   2   4   6      161.17      173.65      9.01 o 
   3   4   6      153.52      177.50     10.35 o 
   4   4   6       25.90       18.17      4.37 o 
   5   4   6      168.31      177.96     13.26 o 
   6   4   6      356.47      347.15     14.28 o 
   7   4   6      172.06      178.04     13.84 o 
   8   4   6       45.89       60.18      9.37 o 
   9   4   6        3.60        5.09      5.15 o 
  10   4   6        0.01        0.36      5.22 o 
  11   4   6       22.45       11.42      6.85 o 
  12   4   6       90.53       81.63     12.77 o 
  13   4   6       38.80       34.45      9.68 o 
  14   4   6       40.73       21.36     10.00 o 
  15   4   6       33.69       27.41      8.24 o 
  16   4   6      174.23      173.35     16.29 o 
  17   4   6        4.46       12.20      7.35 o 
  18   4   6      134.09      144.56     16.22 o 
  19   4   6      115.97       83.06     13.16 o 
  20   4   6       83.44       80.23     12.83 o 
  21   4   6       20.79       11.16      8.87 o 
  22   4   6       12.47       12.06      8.87 o 
 -24   5   6       15.59        9.08     14.50 o 
 -23   5   6       70.62       63.23     14.40 o 
 -22   5   6      336.72      430.89     49.04 o 
 -21   5   6      155.75      167.30     27.24 o 
 -20   5   6      119.20      126.37     15.23 o 
 -19   5   6      130.27      151.17     16.39 o 
 -18   5   6      274.88      319.75     23.87 o 
 -17   5   6       50.01       58.71     21.85 o 
 -16   5   6       18.42       29.96      9.51 o 
 -15   5   6        9.62        6.47      6.76 o 
 -14   5   6       70.71       56.08     11.54 o 
 -13   5   6      100.71       77.66     12.22 o 
 -12   5   6        6.74       14.49      7.14 o 
 -11   5   6       36.76       36.59      8.44 o 
 -10   5   6        1.87       11.27      4.80 o 
  -9   5   6      125.57      102.42     14.08 o 
  -8   5   6       15.47       11.00      5.05 o 
  -7   5   6       91.85       75.76      9.93 o 
  -6   5   6      160.54      163.88     11.73 o 
  -5   5   6       66.13       70.02      6.40 o 
  -4   5   6       19.40       18.81      4.02 o 
  -3   5   6       25.32       20.19      4.12 o 
  -2   5   6     1969.29     1925.81     30.05 o 
  -1   5   6        2.65        0.31      2.89 o 
   0   5   6      601.76      575.85     15.68 o 
   1   5   6       96.02      107.62      7.74 o 
   2   5   6      151.49      149.46      8.62 o 
   3   5   6      143.86      161.89     12.45 o 
   4   5   6      119.72      120.63     11.69 o 
   5   5   6       26.13       13.34      5.23 o 
   6   5   6      231.38      218.22     17.37 o 
   7   5   6      114.74      123.65     12.60 o 
   8   5   6        4.14        2.91      5.02 o 
   9   5   6       13.10       11.13      6.32 o 
  10   5   6       18.78       11.61      5.90 o 
  11   5   6      174.61      177.51     15.15 o 
  12   5   6        6.65        6.85      6.53 o 
  13   5   6        4.78        4.65      6.57 o 
  14   5   6        4.44        4.09      7.14 o 
  15   5   6       39.94       30.77     10.10 o 
  16   5   6        5.08       -0.96      6.77 o 
  17   5   6        3.30        2.80      7.10 o 
  18   5   6       59.76       45.97     10.76 o 
  19   5   6        0.16        1.11      7.67 o 
  20   5   6       73.56       65.92     12.84 o 
  21   5   6       43.73       32.23     10.08 o 
  22   5   6      106.55       89.43     22.36 o 
 -23   6   6       37.90       37.60     17.45 o 
 -22   6   6      124.56      164.36     23.72 o 
 -21   6   6        1.20        6.92      7.55 o 
 -20   6   6       39.97       41.98      9.97 o 
 -19   6   6       13.16       39.35     16.31 o 
 -18   6   6        0.09       16.75     13.99 o 
 -17   6   6      171.84      239.24     25.57 o 
 -16   6   6       98.49      155.35     26.05 o 
 -15   6   6        0.02        4.06     10.58 o 
 -14   6   6       62.47       49.29     16.92 o 
 -13   6   6       68.55       61.51     17.44 o 
 -12   6   6        4.10       13.90      9.47 o 
 -11   6   6       24.27       16.96     18.12 o 
 -10   6   6      153.95      152.01     18.26 o 
  -9   6   6      173.19      162.71     15.76 o 
  -8   6   6      490.73      434.62     24.52 o 
  -7   6   6       72.64       66.22      9.71 o 
  -6   6   6      102.64       85.02     10.71 o 
  -5   6   6       77.06       75.28      8.26 o 
  -4   6   6     1280.26     1259.07     23.43 o 
  -3   6   6       10.47       19.45      4.92 o 
  -2   6   6      383.45      366.79     13.79 o 
  -1   6   6      182.53      176.70     10.41 o 
   0   6   6      534.04      550.36     16.41 o 
   1   6   6      698.35      765.26     19.21 o 
   2   6   6      654.18      715.78     19.98 o 
   3   6   6      204.90      231.05     15.07 o 
   4   6   6        3.55        0.28      3.59 o 
   5   6   6      280.60      266.77     16.65 o 
   6   6   6      106.30      114.30     12.45 o 
   7   6   6        6.76        7.91      5.50 o 
   8   6   6      361.06      347.25     18.80 o 
   9   6   6      121.26      134.77     14.03 o 
  10   6   6        0.54        0.35      5.45 o 
  11   6   6        2.27        5.85      5.29 o 
  12   6   6        0.00       -0.42      5.95 o 
  13   6   6        0.60        4.86      7.14 o 
  14   6   6        3.28        0.56      6.49 o 
  15   6   6       33.17       27.28      9.73 o 
  16   6   6       43.03       26.63      9.51 o 
  17   6   6       55.03       60.12     13.87 o 
  18   6   6        0.11       -2.58      6.70 o 
  19   6   6       26.58       26.84      9.68 o 
  20   6   6        2.63        6.29      8.62 o 
  21   6   6      188.05      196.13     19.06 o 
 -22   7   6        7.14       28.49     30.70 o 
 -21   7   6       32.59       45.00     19.89 o 
 -20   7   6       82.39       75.24     15.57 o 
 -19   7   6       94.89      143.94     28.64 o 
 -18   7   6        9.13       29.95     14.89 o 
 -17   7   6       29.83       26.07     15.76 o 
 -16   7   6       28.30       77.46     34.97 o 
 -15   7   6       77.46      123.69     22.93 o 
 -14   7   6       94.64      105.74     23.13 o 
 -13   7   6      233.44      234.99     31.93 o 
 -12   7   6        5.37       11.05      9.91 o 
 -11   7   6        9.55       11.07      9.91 o 
 -10   7   6       16.10       26.56      9.66 o 
  -9   7   6       94.77      108.66     12.49 o 
  -8   7   6       18.98       13.25      6.74 o 
  -7   7   6      198.95      176.65     15.10 o 
  -6   7   6       63.75       50.94      9.11 o 
  -5   7   6       68.91       65.61      7.60 o 
  -4   7   6     1068.49     1022.59     28.61 o 
  -3   7   6     1004.78      997.98     47.11 o 
  -2   7   6      220.27      239.91     15.01 o 
  -1   7   6       43.79       42.57      6.21 o 
   0   7   6      369.21      389.56     14.97 o 
   1   7   6      451.06      465.45     16.55 o 
   2   7   6      129.18      125.80     12.12 o 
   3   7   6       12.28       12.10      5.38 o 
   4   7   6        7.89       16.91      5.95 o 
   5   7   6       85.76       80.03     10.73 o 
   6   7   6        8.81       14.95      6.95 o 
   7   7   6       11.24       21.76     11.28 o 
   8   7   6      186.85      243.77     17.22 o 
   9   7   6       27.44       25.40      8.06 o 
  10   7   6      137.50      124.67     16.51 o 
  11   7   6        2.08        4.96      6.36 o 
  12   7   6      157.53      133.36     15.13 o 
  13   7   6       21.72       19.38     16.12 o 
  14   7   6        5.08        1.96      7.63 o 
  15   7   6       26.03       13.11      9.58 o 
  16   7   6       10.05        3.37      8.37 o 
  17   7   6        0.31       -5.50      7.82 o 
  18   7   6       18.76       17.08     13.49 o 
  19   7   6       23.15       24.07     11.97 o 
  20   7   6        0.63       10.58      8.05 o 
  21   7   6       86.55       73.09     20.64 o 
 -21   8   6        0.34       84.67     34.61 o 
 -20   8   6        9.91       12.42     15.65 o 
 -19   8   6        4.77       12.41     14.41 o 
 -18   8   6       16.93       23.69     16.96 o 
 -17   8   6        8.49        4.07     12.71 o 
 -16   8   6        9.56        9.92     13.23 o 
 -15   8   6       32.77       43.68     22.47 o 
 -14   8   6        9.83       13.50     11.87 o 
 -13   8   6        0.36       15.08     17.68 o 
 -12   8   6      140.27      106.66     23.35 o 
 -11   8   6        6.72        9.06      8.65 o 
 -10   8   6      121.89      133.57     18.37 o 
  -9   8   6       18.22        4.98      7.39 o 
  -8   8   6        1.20       11.53      6.30 o 
  -7   8   6        0.98        3.19      5.31 o 
  -6   8   6      448.95      402.31     20.94 o 
  -5   8   6        1.13        3.59      4.21 o 
  -4   8   6      273.95      321.55     15.58 o 
  -3   8   6        0.98       -0.28      4.22 o 
  -2   8   6      167.72      164.56     13.25 o 
  -1   8   6       43.92       38.74      7.46 o 
   0   8   6      344.66      345.92     18.91 o 
   1   8   6        3.50       12.93      9.02 o 
   2   8   6       13.48        5.09      4.89 o 
   3   8   6        7.73        1.81      4.71 o 
   4   8   6      115.43      122.98     12.54 o 
   5   8   6       13.81       20.36      6.48 o 
   6   8   6      141.15      132.56     13.57 o 
   7   8   6       19.73        7.34      6.29 o 
   8   8   6       71.24       80.30     12.63 o 
   9   8   6       11.72        0.24      8.88 o 
  10   8   6       18.95       14.75      4.72 o 
  11   8   6       26.60       14.19      7.80 o 
  12   8   6        0.53       -4.02      6.27 o 
  13   8   6        5.26       15.93     12.63 o 
  14   8   6       61.09       72.31     28.01 o 
  15   8   6       25.56       30.44     10.10 o 
  16   8   6        0.78       10.54      9.98 o 
  17   8   6        0.80       10.04     10.09 o 
  18   8   6        0.00       -5.06      8.00 o 
  19   8   6       11.48        4.02     10.16 o 
  20   8   6        7.70        9.77     12.34 o 
 -20   9   6        3.66       18.55     12.44 o 
 -19   9   6       15.01       36.64     20.19 o 
 -18   9   6      103.09       91.99     27.09 o 
 -17   9   6        0.91        9.93     15.29 o 
 -16   9   6        6.44        4.70     17.84 o 
 -15   9   6      194.87      275.24     36.41 o 
 -14   9   6      150.53      169.13     28.76 o 
 -13   9   6        0.00        9.55      9.71 o 
 -12   9   6       54.67       37.32     16.33 o 
 -11   9   6       16.99       32.00     13.92 o 
 -10   9   6       15.86       14.78      8.57 o 
  -9   9   6        5.02        7.37      6.48 o 
  -8   9   6       28.08       29.97      9.60 o 
  -7   9   6        0.04        6.98      6.36 o 
  -6   9   6      323.80      323.79     22.09 o 
  -5   9   6        0.19        1.17      5.97 o 
  -4   9   6      184.99      169.20     14.30 o 
  -3   9   6       88.93       51.52      8.57 o 
  -2   9   6      591.68      545.80     27.38 o 
  -1   9   6        7.24        7.28      7.16 o 
   0   9   6       45.70       40.13      8.35 o 
   1   9   6       39.12       46.49      8.07 o 
   2   9   6       66.46       92.38     11.58 o 
   3   9   6        1.83        1.25      4.72 o 
   4   9   6        1.08        0.76      8.19 o 
   5   9   6       36.08       41.84      8.80 o 
   6   9   6      209.24      209.59     12.71 o 
   7   9   6      264.07      304.99     12.51 o 
   8   9   6       31.31       32.20     12.90 o 
   9   9   6      103.37      105.10     13.94 o 
  10   9   6      110.47      113.39     14.59 o 
  11   9   6       61.41       64.01     13.00 o 
  12   9   6      136.39      174.59     17.74 o 
  13   9   6        5.55        8.74     13.34 o 
  14   9   6       70.38       54.70     11.92 o 
  15   9   6        3.96       -0.73      7.57 o 
  16   9   6       34.40       23.92     10.10 o 
  17   9   6        0.01        6.00      9.14 o 
  18   9   6       20.62       18.99     10.61 o 
  19   9   6       76.65       73.72     30.30 o 
 -19  10   6      127.06      144.83     61.77 o 
 -18  10   6      311.09      384.34     45.11 o 
 -17  10   6        2.01       -8.73     14.52 o 
 -16  10   6       81.80       81.96     25.33 o 
 -15  10   6        0.44       -7.69     16.70 o 
 -14  10   6        1.58        1.32     14.83 o 
 -13  10   6        0.03        3.01     15.21 o 
 -12  10   6       27.94       19.16     17.83 o 
 -11  10   6        0.40       10.64     14.47 o 
 -10  10   6       12.49       18.43     11.59 o 
  -9  10   6       19.54       16.32     10.95 o 
  -8  10   6       69.00       73.38     12.93 o 
  -7  10   6       16.37       12.94      7.83 o 
  -6  10   6      115.70      135.87     16.41 o 
  -5  10   6        0.22        3.43      6.83 o 
  -4  10   6       26.14       13.11      6.66 o 
  -3  10   6      163.39      184.68     14.51 o 
  -2  10   6      360.16      325.16     29.36 o 
  -1  10   6       26.64       30.04     17.47 o 
   0  10   6      161.63      160.98     15.07 o 
   1  10   6        1.20       10.38     13.07 o 
   2  10   6        0.70       -1.23      6.09 o 
   3  10   6       40.76       37.11      6.15 o 
   4  10   6       99.19       61.84     10.43 o 
   5  10   6       40.49       46.19     13.26 o 
   6  10   6      186.85      187.73     16.76 o 
   7  10   6       55.07       50.16     10.14 o 
   8  10   6        5.82       12.12     11.88 o 
   9  10   6        9.36       11.98      8.01 o 
  10  10   6        6.12       11.84      7.31 o 
  11  10   6       73.59       86.46     30.21 o 
  12  10   6       93.09       82.83     15.61 o 
  13  10   6       73.29       48.95     14.92 o 
  14  10   6       16.80       17.90     10.32 o 
  15  10   6        7.88        3.36      8.84 o 
  16  10   6        3.10       -2.35      9.64 o 
  17  10   6        1.42      -12.83     12.83 o 
 -17  11   6      223.36      279.26     64.08 o 
 -16  11   6      249.26      387.76     57.54 o 
 -15  11   6       20.04       43.99     25.78 o 
 -14  11   6       83.61       87.53     29.93 o 
 -13  11   6       17.47       18.12     25.38 o 
 -12  11   6       85.48      128.28     33.20 o 
 -11  11   6        5.96        1.74     13.77 o 
 -10  11   6       60.51       43.06     11.22 o 
  -9  11   6        3.68        8.11      8.11 o 
  -8  11   6        0.00        4.92      7.90 o 
  -7  11   6       65.49       57.56     12.68 o 
  -6  11   6        4.05        6.14      7.54 o 
  -5  11   6        3.57        4.49      7.17 o 
  -4  11   6        0.07       -0.52      5.63 o 
  -3  11   6       26.18       20.81      7.44 o 
  -2  11   6      102.11       89.69     12.67 o 
  -1  11   6      225.75      235.02     17.99 o 
   0  11   6       75.26       90.51     21.14 o 
   1  11   6        1.46       11.00      6.13 o 
   2  11   6       40.45       20.77      8.79 o 
   3  11   6        7.99       -1.58      6.39 o 
   4  11   6        3.72        6.14      6.91 o 
   5  11   6      122.78      119.09     16.17 o 
   6  11   6        0.06        7.23      6.83 o 
   7  11   6       40.12       29.77     10.17 o 
   8  11   6       31.97       36.27     16.05 o 
   9  11   6       87.98      132.31     26.83 o 
  10  11   6        3.75       11.86     10.94 o 
  11  11   6       10.02       -7.42      7.42 o 
  12  11   6        0.48       19.57     16.57 o 
  13  11   6       21.05       15.26      9.79 o 
  14  11   6       16.12        9.63     10.47 o 
  15  11   6       17.60        4.82      8.53 o 
  16  11   6        5.58       -9.62     15.46 o 
 -16  12   6        1.36       13.66     21.78 o 
 -15  12   6        0.00        5.35     17.09 o 
 -14  12   6      101.32      100.48     38.35 o 
 -13  12   6       47.51       59.50     27.10 o 
 -12  12   6      386.36      560.68     61.55 o 
 -11  12   6      121.30      108.25     32.06 o 
 -10  12   6       51.53       54.71     15.06 o 
  -9  12   6      132.41      132.59     18.05 o 
  -8  12   6       63.83       60.73     13.24 o 
  -7  12   6       28.06       35.01     11.28 o 
  -6  12   6       57.64       46.02     11.80 o 
  -5  12   6      339.41      371.90     26.31 o 
  -4  12   6        2.99        2.92      8.62 o 
  -3  12   6       67.53       76.09     12.62 o 
  -2  12   6      265.03      271.38     20.00 o 
  -1  12   6       34.73       11.72      8.00 o 
   0  12   6        6.04        1.77      7.13 o 
   1  12   6        2.55       17.76      8.93 o 
   2  12   6       28.15       29.85     11.39 o 
   3  12   6        6.63       12.98      9.72 o 
   4  12   6        8.77       14.38      7.96 o 
   5  12   6        7.66        4.01      6.62 o 
   6  12   6        7.16       31.63      8.90 o 
   7  12   6        2.42        1.79      8.32 o 
   8  12   6        2.25       14.37     13.11 o 
   9  12   6        1.34        4.00     12.25 o 
  10  12   6        6.84       24.04     15.91 o 
  11  12   6       23.47       30.68     11.82 o 
  12  12   6        1.07        4.62     10.67 o 
  13  12   6      290.32      323.92     52.51 o 
  14  12   6      123.55      115.47     29.84 o 
 -13  13   6        0.25       -4.20     16.34 o 
 -12  13   6       39.66       54.16     25.96 o 
 -11  13   6        1.16        4.99     16.43 o 
 -10  13   6      226.05      268.91     29.49 o 
  -9  13   6       66.88       82.47     15.25 o 
  -8  13   6        1.51        5.59      9.62 o 
  -7  13   6       13.03       11.05      9.94 o 
  -6  13   6        0.61        8.71      8.83 o 
  -5  13   6      167.16      150.52     19.41 o 
  -4  13   6        8.20        3.50     10.36 o 
  -3  13   6       26.08       26.89     12.87 o 
  -2  13   6       39.90       27.57     10.27 o 
  -1  13   6       50.94       69.61     13.02 o 
   0  13   6        1.59        2.30      7.74 o 
   1  13   6       43.14       44.04     18.87 o 
   2  13   6       11.87       33.65     10.39 o 
   3  13   6       86.92      119.09     15.32 o 
   4  13   6       21.79        7.67     17.37 o 
   5  13   6       72.18      102.03     14.99 o 
   6  13   6       10.17       12.33      8.47 o 
   7  13   6        0.14        9.87     10.80 o 
   8  13   6       26.48       51.14     19.34 o 
   9  13   6        0.33        6.82      8.08 o 
  10  13   6        0.84       11.18     13.69 o 
  11  13   6       41.47       52.41     17.77 o 
  12  13   6       58.40       51.89     23.46 o 
 -10  14   6      216.80      283.69     47.23 o 
  -9  14   6        3.83        9.11     12.02 o 
  -8  14   6      188.70      194.54     22.82 o 
  -7  14   6        0.02        7.20      9.69 o 
  -6  14   6       10.26        7.06      9.86 o 
  -5  14   6       51.03       53.74     16.24 o 
  -4  14   6       42.17       30.90     14.47 o 
  -3  14   6       92.95       93.87     19.04 o 
  -2  14   6       60.42       53.41     14.61 o 
  -1  14   6        1.09       -2.00      8.45 o 
   0  14   6       38.23       45.49     12.39 o 
   1  14   6       13.99        3.92      9.24 o 
   2  14   6        1.29       -1.97      7.69 o 
   3  14   6       36.06       37.14     12.40 o 
   4  14   6       85.44       57.68     17.67 o 
   5  14   6       51.33       63.03     13.79 o 
   6  14   6        0.37        6.14     10.14 o 
   7  14   6       43.07       55.59     14.58 o 
   8  14   6       23.00       20.27     12.06 o 
   9  14   6        7.69        7.38     19.24 o 
  -6  15   6       18.09       45.56     18.26 o 
  -5  15   6       16.31       20.00     17.32 o 
  -4  15   6        0.02       -9.02     13.61 o 
  -3  15   6       79.33       71.17     22.31 o 
  -2  15   6       58.38       68.24     22.54 o 
  -1  15   6        9.20        9.12     10.48 o 
   0  15   6        7.00       17.32     10.80 o 
   1  15   6      301.30      392.96     31.11 o 
   2  15   6        0.06        3.25     11.26 o 
   3  15   6      252.61      283.52     52.80 o 
   4  15   6        0.17        8.65     10.98 o 
 -24   1   7        4.35        1.54     10.02 o 
 -23   1   7       31.46       39.15     11.05 o 
 -22   1   7        0.31       14.81     18.09 o 
 -21   1   7      279.27      309.67     26.10 o 
 -20   1   7        8.30       14.02     26.40 o 
 -19   1   7        0.18        3.49      7.01 o 
 -18   1   7       39.64       32.40      9.89 o 
 -17   1   7      213.32      223.65     52.89 o 
 -16   1   7       49.81       51.15     16.97 o 
 -15   1   7        4.99       16.47      9.96 o 
 -14   1   7      133.82      117.54     31.16 o 
 -13   1   7       31.05        7.51     14.84 o 
 -12   1   7      107.85       68.64     31.69 o 
 -11   1   7       94.80       67.78     21.34 o 
 -10   1   7        3.56        3.01      9.02 o 
  -9   1   7     1091.41      830.48     52.04 o 
  -8   1   7      633.04      591.01     30.03 o 
  -7   1   7       16.50       12.49      7.87 o 
  -6   1   7      185.47      167.06     13.57 o 
  -5   1   7       71.78       71.57      5.60 o 
  -4   1   7       97.78      101.16      6.44 o 
  -3   1   7       59.80       45.34      4.85 o 
  -2   1   7       30.79       17.51      3.52 o 
  -1   1   7      443.77      425.85     11.22 o 
   0   1   7      114.18      108.36      7.02 o 
   1   1   7      101.73      107.35      7.34 o 
   2   1   7      255.81      273.33      8.88 o 
   3   1   7       11.95       17.57      3.40 o 
   4   1   7      518.84      527.64     12.13 o 
   5   1   7       12.61        9.29      4.00 o 
   6   1   7       32.39       31.37      5.35 o 
   7   1   7      719.64      753.20     19.75 o 
   8   1   7        0.61        0.23      4.01 o 
   9   1   7       13.89       18.99      5.47 o 
  10   1   7        0.00        6.50      4.28 o 
  11   1   7        0.07        4.40      4.24 o 
  12   1   7       46.50       32.32      6.91 o 
  13   1   7       16.20       13.58      6.01 o 
  14   1   7       59.17       45.25      7.62 o 
  15   1   7       52.23       40.10      7.57 o 
  16   1   7      401.07      405.71     18.80 o 
  17   1   7       14.78       12.58      6.34 o 
  18   1   7       33.57       35.62      8.25 o 
  19   1   7       15.62       11.30      6.80 o 
  20   1   7        4.50       -3.42      7.07 o 
  21   1   7       97.60      101.49     13.55 o 
  22   1   7        7.39        7.44      8.03 o 
 -23   2   7        1.03       -5.02      8.27 o 
 -22   2   7       11.75       17.13      9.69 o 
 -21   2   7       10.71       48.21     27.33 o 
 -20   2   7        3.22       25.21     10.16 o 
 -19   2   7       64.36       61.68     11.10 o 
 -18   2   7       44.85       37.20     12.24 o 
 -17   2   7      282.04      306.49     58.85 o 
 -16   2   7       14.10       11.89      9.54 o 
 -15   2   7       37.80       61.74     13.31 o 
 -14   2   7        5.07        0.34     11.01 o 
 -13   2   7        0.26        3.08      9.52 o 
 -12   2   7       43.47       48.40     16.94 o 
 -11   2   7      112.62      109.15     25.12 o 
 -10   2   7       71.74       40.86     17.08 o 
  -9   2   7     1662.49     1431.22     48.07 o 
  -8   2   7       39.95       44.23     11.67 o 
  -7   2   7       14.55        3.69      6.96 o 
  -6   2   7        1.21        3.85      5.21 o 
  -5   2   7        4.79        4.59      3.09 o 
  -4   2   7     1335.48     1335.21     19.13 o 
  -3   2   7      774.65      714.50     14.21 o 
  -2   2   7     1458.25     1481.20     20.49 o 
  -1   2   7       99.75      100.32      6.58 o 
   0   2   7      184.42      181.07      8.18 o 
   1   2   7        6.12        8.52      2.93 o 
   2   2   7       71.00       91.53      6.59 o 
   3   2   7       23.82       17.84      3.81 o 
   4   2   7      456.54      439.57     14.16 o 
   5   2   7        0.00       -1.08      3.62 o 
   6   2   7        0.60        0.49      3.93 o 
   7   2   7      446.03      474.44     16.17 o 
   8   2   7       79.78       86.77      8.82 o 
   9   2   7       31.14       40.66      6.80 o 
  10   2   7      105.73       99.03     10.50 o 
  11   2   7       21.66       15.59      6.24 o 
  12   2   7       15.14        8.59      5.23 o 
  13   2   7      131.40      146.49     12.13 o 
  14   2   7      114.87      111.78     10.98 o 
  15   2   7       79.97       93.26     10.48 o 
  16   2   7        3.76        1.48      5.49 o 
  17   2   7        0.56       -2.70      6.47 o 
  18   2   7      113.19       94.56     13.51 o 
  19   2   7       10.61        7.06      8.36 o 
  20   2   7        0.92       -0.37      8.45 o 
  21   2   7        0.61        3.58      7.63 o 
  22   2   7       47.61       35.08     22.41 o 
 -23   3   7        0.13       -0.07      9.17 o 
 -22   3   7        5.23       11.31     10.73 o 
 -21   3   7       12.86       28.97     15.89 o 
 -20   3   7       56.93       85.82     38.14 o 
 -19   3   7        3.88       11.82      9.72 o 
 -18   3   7        0.01       18.37      9.24 o 
 -17   3   7      107.34      143.21     37.88 o 
 -16   3   7        1.42       13.22      8.63 o 
 -15   3   7       33.55       55.62     14.64 o 
 -14   3   7       14.15       23.14      8.93 o 
 -13   3   7      397.73      366.25     24.62 o 
 -12   3   7        0.31       22.73     20.77 o 
 -11   3   7      177.32      202.51     33.36 o 
 -10   3   7       19.44       31.65     14.11 o 
  -9   3   7       92.33       49.91     12.10 o 
  -8   3   7        2.19        3.34      5.72 o 
  -7   3   7      347.47      313.06     22.70 o 
  -6   3   7      137.55      110.67     11.60 o 
  -5   3   7      771.14      752.39     22.04 o 
  -4   3   7     2205.71     2092.26     28.89 o 
  -3   3   7      164.87      156.75      8.74 o 
  -2   3   7        0.10       -1.39      3.03 o 
  -1   3   7      524.56      526.27     14.69 o 
   0   3   7      100.39       98.90      7.43 o 
   1   3   7        3.62        8.10      3.43 o 
   2   3   7       30.32       33.70      4.95 o 
   3   3   7      225.75      245.10     12.77 o 
   4   3   7        3.67        8.21      4.87 o 
   5   3   7       12.07        5.69      4.44 o 
   6   3   7        1.35        3.26      4.49 o 
   7   3   7      375.60      370.54     17.18 o 
   8   3   7       18.83       10.41      5.23 o 
   9   3   7        1.58       -3.09      4.82 o 
  10   3   7        1.78       -3.95      4.97 o 
  11   3   7      150.78      134.50     12.23 o 
  12   3   7       46.87       49.67      9.25 o 
  13   3   7       12.53        9.45      6.52 o 
  14   3   7      141.51      135.41     14.87 o 
  15   3   7        0.24        2.68      6.35 o 
  16   3   7        1.84        1.45      7.08 o 
  17   3   7        0.37        3.53      7.32 o 
  18   3   7       66.60       51.27     14.87 o 
  19   3   7        6.80        7.93      8.60 o 
  20   3   7      103.86      103.73     14.86 o 
  21   3   7       52.95       36.28     11.13 o 
 -23   4   7       74.95       66.74     17.80 o 
 -22   4   7       30.14       59.65     21.80 o 
 -21   4   7      112.86       99.34     15.14 o 
 -20   4   7       19.78       20.30      8.81 o 
 -19   4   7       12.53       11.53     11.40 o 
 -18   4   7      162.04      178.32     25.40 o 
 -17   4   7      117.44      165.11     20.28 o 
 -16   4   7       97.04      117.24     16.36 o 
 -15   4   7      105.85       95.25     18.35 o 
 -14   4   7      139.37      116.67     16.45 o 
 -13   4   7      172.85      182.61     17.91 o 
 -12   4   7       24.30       22.20      8.13 o 
 -11   4   7        9.99       13.77      7.12 o 
 -10   4   7      319.20      259.68     23.07 o 
  -9   4   7      517.84      477.36     26.57 o 
  -8   4   7       25.07        7.03      7.24 o 
  -7   4   7      281.83      279.59     22.37 o 
  -6   4   7      386.34      408.16     19.77 o 
  -5   4   7      318.98      332.68     17.84 o 
  -4   4   7      141.80      134.55      8.93 o 
  -3   4   7       81.24       93.87      8.14 o 
  -2   4   7     1014.67     1017.48     22.92 o 
  -1   4   7       40.10       22.55      5.29 o 
   0   4   7        9.47       11.43      3.91 o 
   1   4   7      244.81      255.37     12.07 o 
   2   4   7       71.54       79.53     11.06 o 
   3   4   7      628.85      678.82     23.78 o 
   4   4   7       29.90       25.65      7.14 o 
   5   4   7      228.99      216.21     15.61 o 
   6   4   7      193.32      185.10     15.01 o 
   7   4   7       76.25       91.33     11.65 o 
   8   4   7       16.13       11.06      6.46 o 
   9   4   7      143.60      170.51     15.21 o 
  10   4   7        8.23        2.49      6.31 o 
  11   4   7       46.15       46.92     11.15 o 
  12   4   7        1.10        4.53      8.76 o 
  13   4   7        0.92        3.77      7.06 o 
  14   4   7        4.19        5.73      6.32 o 
  15   4   7       41.44       30.71      9.38 o 
  16   4   7        6.02        8.85      7.24 o 
  17   4   7        3.94       11.33      7.30 o 
  18   4   7       47.61       37.60     10.11 o 
  19   4   7        0.81        4.63      8.39 o 
  20   4   7      136.61      138.60     16.71 o 
  21   4   7        1.93       -5.03      7.81 o 
 -22   5   7      147.12      152.86     18.88 o 
 -21   5   7       26.85       18.96      9.20 o 
 -20   5   7      186.28      261.89     29.64 o 
 -19   5   7       74.36      105.36     17.73 o 
 -18   5   7       32.55       75.55     23.59 o 
 -17   5   7        2.38       14.79      9.15 o 
 -16   5   7      223.07      225.52     21.98 o 
 -15   5   7       57.27       80.48     21.05 o 
 -14   5   7        1.71       13.81     11.86 o 
 -13   5   7       12.55       27.72     13.02 o 
 -12   5   7        7.46        9.21      7.52 o 
 -11   5   7       86.54       87.32     19.97 o 
 -10   5   7      129.52      131.56     17.90 o 
  -9   5   7      124.54      105.43     16.09 o 
  -8   5   7      143.85      122.89     17.08 o 
  -7   5   7       98.70       92.55     11.36 o 
  -6   5   7       11.63       16.88     11.63 o 
  -5   5   7       93.59      112.54     12.50 o 
  -4   5   7     2104.52     2044.99     45.48 o 
  -3   5   7      306.65      320.50     19.19 o 
  -2   5   7     1726.01     1704.81     30.33 o 
  -1   5   7     2713.42     2733.81     36.72 o 
   0   5   7      104.28       85.32      8.28 o 
   1   5   7      325.45      332.60     15.02 o 
   2   5   7      350.71      340.73     17.88 o 
   3   5   7      106.50      123.79     12.65 o 
   4   5   7      283.30      315.61     18.03 o 
   5   5   7       10.29       15.22      6.20 o 
   6   5   7       81.60       82.75     11.41 o 
   7   5   7        1.70       -0.01      5.24 o 
   8   5   7        8.67        8.13      5.87 o 
   9   5   7       17.97       19.16      6.66 o 
  10   5   7       65.45       79.10     12.52 o 
  11   5   7        0.95       -3.45      6.30 o 
  12   5   7       21.70        8.77      7.92 o 
  13   5   7      215.47      263.21     22.28 o 
  14   5   7       17.55        7.49      7.90 o 
  15   5   7       96.35       90.62     13.17 o 
  16   5   7       51.28       63.64     12.05 o 
  17   5   7        8.08        2.19      7.37 o 
  18   5   7       20.97       16.86      8.94 o 
  19   5   7       11.91       15.26     11.35 o 
  20   5   7       89.73       95.68     14.87 o 
 -22   6   7        0.38       -4.78     12.51 o 
 -21   6   7        0.05       19.48     13.40 o 
 -20   6   7        8.01       26.02     24.81 o 
 -19   6   7       14.61       80.43     29.07 o 
 -18   6   7        0.36       23.63     14.15 o 
 -17   6   7       27.66       28.77     14.76 o 
 -16   6   7      240.76      311.96     38.79 o 
 -15   6   7       67.21       66.13     19.72 o 
 -14   6   7      125.97      121.41     24.44 o 
 -13   6   7       65.45       63.87     18.83 o 
 -12   6   7      176.36      177.56     27.82 o 
 -11   6   7        4.15       34.14     23.83 o 
 -10   6   7       43.28       47.68     11.86 o 
  -9   6   7        4.56        1.14      6.82 o 
  -8   6   7       32.64       30.83     11.33 o 
  -7   6   7        1.99        1.88      5.78 o 
  -6   6   7       99.21      116.28     13.44 o 
  -5   6   7       19.92       19.35      7.34 o 
  -4   6   7      682.52      722.94     20.65 o 
  -3   6   7       66.41       72.83      7.83 o 
  -2   6   7        7.16        7.87      4.20 o 
  -1   6   7      535.94      539.33     17.49 o 
   0   6   7      843.99      894.61     22.70 o 
   1   6   7      396.85      406.52     19.44 o 
   2   6   7      218.37      235.16     16.32 o 
   3   6   7       61.99       48.71      9.35 o 
   4   6   7       10.26       13.71      6.99 o 
   5   6   7      119.89      132.67     14.79 o 
   6   6   7        6.94       -3.95      5.30 o 
   7   6   7        1.76        7.67      7.25 o 
   8   6   7      150.13      108.96     18.67 o 
   9   6   7       31.65       24.85      8.02 o 
  10   6   7       32.29       54.27     15.09 o 
  11   6   7       63.49       48.79     11.78 o 
  12   6   7        2.28        2.14      7.64 o 
  13   6   7        6.53        6.46      8.05 o 
  14   6   7        0.77        5.81      7.97 o 
  15   6   7       20.80       16.91      9.40 o 
  16   6   7        0.00        0.52      7.48 o 
  17   6   7       48.83       46.48     11.06 o 
  18   6   7        0.46        1.53      7.71 o 
  19   6   7        5.84        1.14      7.92 o 
  20   6   7        0.63        0.86     10.18 o 
 -21   7   7        0.39       -0.92     10.65 o 
 -20   7   7        5.09       70.55     37.34 o 
 -19   7   7       14.14       13.26     16.67 o 
 -18   7   7       29.79       55.79     17.59 o 
 -17   7   7        0.53        8.22     16.66 o 
 -16   7   7        0.67       11.36     12.57 o 
 -15   7   7        1.27        4.16     12.94 o 
 -14   7   7        3.01        2.44     11.22 o 
 -13   7   7       34.10       42.30     16.84 o 
 -12   7   7        4.92       -2.96     11.81 o 
 -11   7   7       73.02       66.12     14.23 o 
 -10   7   7       17.17       31.18      8.84 o 
  -9   7   7        2.93        3.17      7.77 o 
  -8   7   7       15.30       29.38     11.82 o 
  -7   7   7       25.59       21.03      7.33 o 
  -6   7   7       92.47       67.06     15.22 o 
  -5   7   7      146.47      146.26     14.96 o 
  -4   7   7       69.35       54.55     10.58 o 
  -3   7   7        1.23        3.91      4.73 o 
  -2   7   7      158.99      151.75     14.11 o 
  -1   7   7      327.03      357.66     17.24 o 
   0   7   7      360.30      400.54     33.92 o 
   1   7   7      148.46      179.00     14.70 o 
   2   7   7      165.39      163.09     17.04 o 
   3   7   7        2.28       -4.42      4.52 o 
   4   7   7        5.80        4.88      8.63 o 
   5   7   7       76.25       72.76     10.37 o 
   6   7   7        0.95       16.46     11.24 o 
   7   7   7        0.10       14.39     10.25 o 
   8   7   7        2.44        7.64      8.48 o 
   9   7   7       91.49       94.22     12.77 o 
  10   7   7       71.78       61.79     11.39 o 
  11   7   7       29.77       19.41      9.82 o 
  12   7   7       23.40       22.68      9.60 o 
  13   7   7        0.94       -0.46      6.72 o 
  14   7   7        0.01       -2.97      7.55 o 
  15   7   7        0.52       -1.49      7.91 o 
  16   7   7        2.22        4.55      8.84 o 
  17   7   7        7.75       12.62     10.25 o 
  18   7   7        8.00       -6.97      6.97 o 
  19   7   7       10.90       15.58     13.21 o 
 -20   8   7        0.11      -15.88     15.88 o 
 -19   8   7       16.17       32.14     19.80 o 
 -18   8   7        6.39        9.14     15.76 o 
 -17   8   7       11.83       40.98     19.54 o 
 -16   8   7      126.54      193.95     49.44 o 
 -15   8   7        4.23        9.48     13.07 o 
 -14   8   7      209.82      265.61     37.01 o 
 -13   8   7        2.00       -4.16     13.34 o 
 -12   8   7      110.10      191.75     39.05 o 
 -11   8   7       17.67       14.45      9.23 o 
 -10   8   7      216.66      281.96     26.13 o 
  -9   8   7        4.21        0.94      7.83 o 
  -8   8   7        3.22        1.80      5.76 o 
  -7   8   7       37.34       22.43      7.56 o 
  -6   8   7       65.06       47.28      9.92 o 
  -5   8   7       63.56       40.65     11.16 o 
  -4   8   7        1.28       -1.72      6.68 o 
  -3   8   7      722.20      726.60     41.24 o 
  -2   8   7      220.92      251.25     22.84 o 
  -1   8   7       59.91       50.59      9.14 o 
   0   8   7       26.75       13.41      6.87 o 
   1   8   7      559.55      560.14     23.52 o 
   2   8   7      112.77      127.07     13.83 o 
   3   8   7        1.71        8.53      5.76 o 
   4   8   7        9.82       11.04      6.66 o 
   5   8   7      149.00      150.45     14.90 o 
   6   8   7       12.73        6.59      6.99 o 
   7   8   7        2.67        7.85      6.49 o 
   8   8   7       23.58       14.20      7.24 o 
   9   8   7       23.56        3.87      7.08 o 
  10   8   7       80.93       57.28     12.27 o 
  11   8   7      187.31      185.41     18.15 o 
  12   8   7       48.50       32.56     16.66 o 
  13   8   7        4.78       -1.69      8.63 o 
  14   8   7       33.40       18.33     10.57 o 
  15   8   7       46.92       40.19     12.63 o 
  16   8   7        2.61        7.67      8.94 o 
  17   8   7       10.32       12.35      9.83 o 
  18   8   7        0.89       11.64     14.34 o 
 -19   9   7       14.87        2.39     19.89 o 
 -18   9   7        0.47       -2.26     16.86 o 
 -17   9   7       12.90       15.90     16.94 o 
 -16   9   7       12.61        7.70     14.42 o 
 -15   9   7        6.05       12.97     19.59 o 
 -14   9   7      148.56      138.25     27.82 o 
 -13   9   7        0.77        3.49     12.88 o 
 -12   9   7       99.49      104.03     24.78 o 
 -11   9   7       71.76       64.58     21.84 o 
 -10   9   7       63.63       81.80     16.71 o 
  -9   9   7        0.46        1.69      7.90 o 
  -8   9   7        1.78        4.67      7.72 o 
  -7   9   7        3.55       -3.96      6.73 o 
  -6   9   7       99.45       69.24     13.04 o 
  -5   9   7       23.42       24.34      9.52 o 
  -4   9   7        1.62        6.63      7.63 o 
  -3   9   7        0.08       -4.68      4.68 o 
  -2   9   7       27.98       15.74      7.26 o 
  -1   9   7       74.03       74.74     11.03 o 
   0   9   7      182.89      173.51     15.65 o 
   1   9   7       13.80       18.68      9.79 o 
   2   9   7       32.91       32.77      8.17 o 
   3   9   7       16.10        7.34      6.41 o 
   4   9   7       13.58       12.28      6.99 o 
   5   9   7        6.33       13.52      6.89 o 
   6   9   7      107.86      117.72     14.33 o 
   7   9   7        4.47        3.11      8.10 o 
   8   9   7      127.34      138.62     16.12 o 
   9   9   7        2.82       -0.64      7.87 o 
  10   9   7      104.35       68.26     13.24 o 
  11   9   7       97.25       96.06     14.71 o 
  12   9   7       81.18       76.18     15.38 o 
  13   9   7        6.06        0.38      9.19 o 
  14   9   7        0.36       -3.95      8.60 o 
  15   9   7       51.47       56.85     17.71 o 
  16   9   7        0.35       -1.10      8.08 o 
  17   9   7        6.76       -9.65     19.04 o 
 -17  10   7       55.88       60.06     23.52 o 
 -16  10   7       36.49       37.99     20.86 o 
 -15  10   7       55.52       81.53     22.30 o 
 -14  10   7       11.82       11.87     19.79 o 
 -13  10   7       57.50       68.21     27.71 o 
 -12  10   7       20.01       35.05     21.48 o 
 -11  10   7       64.66       90.63     29.42 o 
 -10  10   7        9.05       19.05     13.27 o 
  -9  10   7        7.03       18.18     12.28 o 
  -8  10   7       93.26       71.46     14.34 o 
  -7  10   7       30.87       27.72     10.18 o 
  -6  10   7       63.05       62.06     17.10 o 
  -5  10   7      147.72      146.95     18.05 o 
  -4  10   7      102.73       83.50     14.65 o 
  -3  10   7        0.39       21.16     24.45 o 
  -2  10   7        0.47       -0.68      5.69 o 
  -1  10   7      157.92      209.54     23.67 o 
   0  10   7       89.99       91.66     14.91 o 
   1  10   7        0.60        6.53      9.05 o 
   2  10   7       66.23       64.69     11.55 o 
   3  10   7       10.39       16.23      9.74 o 
   4  10   7       60.93       40.00      9.77 o 
   5  10   7        0.13        5.19      6.82 o 
   6  10   7       12.25        7.38      6.77 o 
   7  10   7        1.70       16.76      9.43 o 
   8  10   7        0.59        2.67      7.32 o 
   9  10   7       50.22       27.33     11.61 o 
  10  10   7       12.67       10.26      8.95 o 
  11  10   7       48.12       40.03     16.11 o 
  12  10   7       27.54       12.06      9.80 o 
  13  10   7       78.83      115.34     27.83 o 
  14  10   7       15.51        8.49     11.10 o 
  15  10   7       13.39       14.32     16.01 o 
 -16  11   7       13.55        0.32     23.30 o 
 -15  11   7       22.10       35.93     26.65 o 
 -14  11   7      183.32      210.00     45.89 o 
 -13  11   7       39.61       49.77     26.73 o 
 -12  11   7      243.51      227.59     56.96 o 
 -11  11   7      102.84      107.82     38.38 o 
 -10  11   7        2.35       11.64     11.82 o 
  -9  11   7      130.57      168.04     26.26 o 
  -8  11   7       10.46       10.55      9.77 o 
  -7  11   7      121.60      145.69     19.17 o 
  -6  11   7      114.66      109.22     17.16 o 
  -5  11   7        2.95       -0.46      8.35 o 
  -4  11   7      107.85      123.35     19.83 o 
  -3  11   7       31.20       24.56     11.35 o 
  -2  11   7       82.15       84.50     12.79 o 
  -1  11   7       13.53       11.67      7.84 o 
   0  11   7        0.71       19.37     13.05 o 
   1  11   7       27.70       18.09      8.42 o 
   2  11   7       92.54       95.20     13.79 o 
   3  11   7       58.49       34.34     10.71 o 
   4  11   7      258.02      310.10     22.12 o 
   5  11   7       22.77       34.95      9.74 o 
   6  11   7        8.67       14.75      9.15 o 
   7  11   7       79.51       76.62     22.22 o 
   8  11   7        0.71       12.13     13.03 o 
   9  11   7       21.50       13.85      7.56 o 
  10  11   7       55.74       50.74     12.61 o 
  11  11   7       42.53       57.04     26.57 o 
  12  11   7       16.24       -6.15     15.91 o 
  13  11   7       45.84       21.89     23.34 o 
  14  11   7        5.83       -1.41     20.58 o 
 -13  12   7       19.85       24.26     21.70 o 
 -12  12   7      305.62      431.11     56.35 o 
 -11  12   7      170.15      155.48     38.32 o 
 -10  12   7       87.59       74.81     19.95 o 
  -9  12   7        8.56       -3.26     11.37 o 
  -8  12   7       72.11       50.89     14.12 o 
  -7  12   7       19.87        8.43      9.70 o 
  -6  12   7       61.01       47.79     13.50 o 
  -5  12   7        0.27        4.92     10.67 o 
  -4  12   7      109.40      101.18     19.06 o 
  -3  12   7      207.81      185.85     24.65 o 
  -2  12   7       27.93       18.70     12.34 o 
  -1  12   7       52.57       82.06     16.04 o 
   0  12   7      205.99      249.98     21.52 o 
   1  12   7        3.95       -1.26      8.47 o 
   2  12   7        1.36        3.30      7.56 o 
   3  12   7        8.57       -6.46      7.19 o 
   4  12   7       71.97       83.42     14.28 o 
   5  12   7        0.56        9.35     11.79 o 
   6  12   7        3.39        6.89      9.47 o 
   7  12   7        5.55        5.66      8.60 o 
   8  12   7       13.00       31.92      9.85 o 
   9  12   7        1.81       27.39     19.07 o 
  10  12   7      102.13      139.38     33.87 o 
  11  12   7      110.57      144.10     50.27 o 
  12  12   7       31.84       68.91     77.47 o 
 -11  13   7       18.12       17.54     23.64 o 
 -10  13   7       43.16       45.79     30.36 o 
  -9  13   7       55.31       34.04     16.95 o 
  -8  13   7      159.30      190.30     23.14 o 
  -7  13   7      112.76      106.58     18.65 o 
  -6  13   7       22.42       19.70     13.57 o 
  -5  13   7       42.71       38.97     15.62 o 
  -4  13   7        0.08        0.40     10.80 o 
  -3  13   7       37.24       19.21     13.48 o 
  -2  13   7        4.18        0.31     10.94 o 
  -1  13   7       87.01       71.15     24.43 o 
   0  13   7        3.14       16.45     20.23 o 
   1  13   7       75.51       78.55     13.86 o 
   2  13   7       79.17      106.50     14.74 o 
   3  13   7       11.41       13.46     13.24 o 
   4  13   7       15.38       16.46      9.23 o 
   5  13   7        2.67        0.00      8.79 o 
   6  13   7       18.47       41.45     14.42 o 
   7  13   7       38.92       19.71     10.76 o 
   8  13   7       97.79      158.95     27.95 o 
   9  13   7        7.25       35.69     61.57 o 
  -7  14   7       37.80       51.41     17.24 o 
  -6  14   7      119.69      147.65     23.58 o 
  -5  14   7       93.02      109.06     21.15 o 
  -4  14   7       11.36       11.93     13.36 o 
  -3  14   7       46.10       54.89     16.70 o 
  -2  14   7       31.43       25.89     14.91 o 
  -1  14   7        3.37        3.64     11.98 o 
   0  14   7        0.06        8.42     10.50 o 
   1  14   7        4.10       18.10      9.50 o 
   2  14   7       42.83       62.71     13.34 o 
   3  14   7       88.73       77.53     16.87 o 
   4  14   7       30.11       29.24     14.76 o 
   5  14   7        8.07       12.56     19.67 o 
 -22   0   8       10.23       35.47     15.59 o 
 -21   0   8        1.63       12.34     15.74 o 
 -20   0   8        0.09       -2.89     11.44 o 
 -19   0   8      392.37      484.11     38.63 o 
 -18   0   8       68.59       59.62     16.03 o 
 -17   0   8        0.37       15.70     30.93 o 
 -16   0   8      167.22      239.57     59.01 o 
 -15   0   8        1.44        6.77     18.45 o 
 -14   0   8       45.78       38.66     28.55 o 
 -13   0   8       49.56       62.75     34.99 o 
 -12   0   8       49.64       64.66     32.43 o 
 -11   0   8        6.92        7.07     13.43 o 
 -10   0   8       11.08       30.42     23.73 o 
  -9   0   8      119.08      111.15     38.13 o 
  -8   0   8       90.31       93.43     35.26 o 
  -7   0   8       59.47       45.47     13.30 o 
  -6   0   8      228.26      193.21     33.34 o 
  -5   0   8      139.18      114.42     29.57 o 
  -4   0   8     2295.12     2175.81     38.64 o 
  -3   0   8      346.45      283.66     15.20 o 
  -2   0   8       86.79       73.89      8.68 o 
  -1   0   8       22.40       24.96      6.25 o 
   0   0   8        9.98        9.36      4.60 o 
   1   0   8        1.83        5.16      4.29 o 
   2   0   8       53.88       53.31      8.54 o 
   3   0   8        0.06        3.87      4.65 o 
   4   0   8       70.16       66.17     11.21 o 
   5   0   8       34.10       20.76      8.09 o 
   6   0   8       15.52       19.70      7.53 o 
   7   0   8       41.76       42.14      9.56 o 
   8   0   8      222.90      254.62     19.99 o 
   9   0   8      162.48      165.14     24.26 o 
  10   0   8       77.07       60.05     11.83 o 
  11   0   8      191.18      176.33     18.71 o 
  12   0   8        1.31        1.71      7.64 o 
  13   0   8        0.55       -2.29      6.88 o 
  14   0   8        2.12        9.99      7.89 o 
  15   0   8       23.82       25.75      9.61 o 
  16   0   8        3.17        4.36      8.24 o 
  17   0   8       10.06        1.54      9.64 o 
  18   0   8       33.08       17.56     11.15 o 
  19   0   8       58.20       39.73     13.42 o 
  20   0   8      372.04      377.61     54.72 o 
 -22   1   8        0.03       12.03      8.96 o 
 -21   1   8        0.00        6.52      9.39 o 
 -20   1   8       36.45      184.97     30.15 o 
 -19   1   8       20.92       31.57     13.32 o 
 -18   1   8       46.04       71.66     18.14 o 
 -17   1   8        2.76       18.48      9.04 o 
 -16   1   8       54.40       59.00     14.67 o 
 -15   1   8       88.58      102.55     29.88 o 
 -14   1   8      188.99      190.97     41.91 o 
 -13   1   8        1.71        8.95     13.26 o 
 -12   1   8       26.94        7.28     13.80 o 
 -11   1   8        0.52       -0.45     11.40 o 
 -10   1   8       43.94       23.02     18.78 o 
  -9   1   8       24.70       18.61     15.04 o 
  -8   1   8        9.50       -0.88      7.08 o 
  -7   1   8       25.23       19.88      9.31 o 
  -6   1   8       50.10       66.87     11.26 o 
  -5   1   8      324.18      315.22     19.95 o 
  -4   1   8      535.47      516.34     14.18 o 
  -3   1   8       16.48       23.17      4.13 o 
  -2   1   8      127.96      151.63      8.31 o 
  -1   1   8       92.14       90.17      6.40 o 
   0   1   8      170.28      157.21      9.09 o 
   1   1   8      152.58      149.93      7.77 o 
   2   1   8       83.06       79.51      7.13 o 
   3   1   8        0.99        4.86      3.95 o 
   4   1   8       59.16       48.14      6.30 o 
   5   1   8       84.20       81.43      8.78 o 
   6   1   8        1.29        4.83      4.31 o 
   7   1   8      213.50      216.64     13.08 o 
   8   1   8       78.68       58.79      8.15 o 
   9   1   8        3.05        2.71      4.91 o 
  10   1   8       48.24       39.93      7.74 o 
  11   1   8        0.55       -0.01      4.90 o 
  12   1   8       38.92       21.04      7.56 o 
  13   1   8       14.71        3.85      5.77 o 
  14   1   8      152.19      184.40     14.12 o 
  15   1   8        0.39        4.91      5.87 o 
  16   1   8       84.15       78.63     11.39 o 
  17   1   8        0.27        1.77      6.47 o 
  18   1   8       39.43       33.77      9.45 o 
  19   1   8        7.43        8.47      8.74 o 
  20   1   8       55.56       73.45     30.37 o 
 -22   2   8        0.00       24.63     36.41 o 
 -21   2   8       45.18       65.19     29.83 o 
 -20   2   8        0.55       16.56     21.11 o 
 -19   2   8       13.78       29.78     20.91 o 
 -18   2   8        3.01       25.59     10.55 o 
 -17   2   8       50.18       54.71     38.41 o 
 -16   2   8      109.30      120.71     36.12 o 
 -15   2   8       29.23       45.86     12.77 o 
 -14   2   8       49.74       81.93     24.78 o 
 -13   2   8        1.11        6.15     11.68 o 
 -12   2   8       59.49       44.78     22.91 o 
 -11   2   8      112.72      136.28     30.56 o 
 -10   2   8      136.00      168.63     33.04 o 
  -9   2   8       40.42       22.76     11.47 o 
  -8   2   8       38.73       24.75     10.46 o 
  -7   2   8       33.99       27.13     10.67 o 
  -6   2   8        0.66        2.08      6.51 o 
  -5   2   8      659.48      648.10     24.33 o 
  -4   2   8     1306.74     1261.04     28.70 o 
  -3   2   8      196.06      195.03      9.89 o 
  -2   2   8      178.64      198.14      9.63 o 
  -1   2   8       35.10       24.95      4.35 o 
   0   2   8      530.82      533.41     13.60 o 
   1   2   8       26.69       18.01      4.44 o 
   2   2   8        0.78        7.69      3.93 o 
   3   2   8        9.89        5.38      4.12 o 
   4   2   8        0.61        1.30      4.36 o 
   5   2   8        3.43       -1.72      3.67 o 
   6   2   8       27.92       19.32      6.14 o 
   7   2   8       46.24       29.83      6.89 o 
   8   2   8        0.10        3.24      4.81 o 
   9   2   8       80.23       92.13     10.76 o 
  10   2   8        4.52        6.12      5.43 o 
  11   2   8       10.67       14.91      6.88 o 
  12   2   8        4.62        3.70      6.24 o 
  13   2   8        1.16       -1.18      6.13 o 
  14   2   8        8.07        8.35      6.50 o 
  15   2   8        1.24        0.99      5.68 o 
  16   2   8       62.08       67.20     11.62 o 
  17   2   8        0.80        8.00      7.77 o 
  18   2   8       25.21       17.20      8.90 o 
  19   2   8        0.08        1.16      7.47 o 
  20   2   8       14.06        4.54     20.16 o 
 -22   3   8        0.05        1.98     17.16 o 
 -21   3   8       45.05       72.19     17.90 o 
 -20   3   8       31.87       36.22     13.73 o 
 -19   3   8       25.83       43.29     24.28 o 
 -18   3   8       10.82       21.60     16.87 o 
 -17   3   8       45.01       44.03     25.35 o 
 -16   3   8        0.73       10.54      9.40 o 
 -15   3   8      119.12      151.11     20.36 o 
 -14   3   8      107.28       77.91     15.20 o 
 -13   3   8       58.15       53.06     13.03 o 
 -12   3   8       33.95       34.27     21.22 o 
 -11   3   8       29.99        4.74     10.00 o 
 -10   3   8      101.36       84.42     19.33 o 
  -9   3   8      331.44      316.35     25.76 o 
  -8   3   8      205.61      150.02     19.25 o 
  -7   3   8       13.39        5.63      7.34 o 
  -6   3   8       99.99       75.97     14.71 o 
  -5   3   8      176.92      159.23     14.62 o 
  -4   3   8      211.38      208.02     19.72 o 
  -3   3   8       49.56       67.18      8.37 o 
  -2   3   8       28.31       30.69      5.86 o 
  -1   3   8       36.36       50.69     10.61 o 
   0   3   8      311.22      286.64     15.51 o 
   1   3   8       17.97       20.97      6.60 o 
   2   3   8       29.41       28.69      6.33 o 
   3   3   8       63.95       69.98     14.50 o 
   4   3   8        2.31        1.58      4.81 o 
   5   3   8      309.70      330.39     22.17 o 
   6   3   8      169.67      183.60     14.03 o 
   7   3   8       15.91        8.89      5.77 o 
   8   3   8      449.34      473.14     22.43 o 
   9   3   8       22.04       27.91      7.42 o 
  10   3   8       37.32       39.50      9.26 o 
  11   3   8        2.97        6.42      6.43 o 
  12   3   8       17.72       20.55      8.41 o 
  13   3   8       93.15      117.16     15.16 o 
  14   3   8        3.21        6.33      7.77 o 
  15   3   8        0.92        0.66      6.70 o 
  16   3   8       57.15       53.25     11.49 o 
  17   3   8        0.99        4.39      8.11 o 
  18   3   8       15.98       14.99      8.75 o 
  19   3   8        9.78       12.95      9.08 o 
 -21   4   8      373.96      472.45     41.57 o 
 -20   4   8        0.35        0.86      9.28 o 
 -19   4   8      195.89      275.05     26.80 o 
 -18   4   8      168.62      238.46     24.53 o 
 -17   4   8       11.13       18.14     12.92 o 
 -16   4   8        0.02       15.31      8.36 o 
 -15   4   8       29.32       10.88      8.07 o 
 -14   4   8        6.61        7.87     13.04 o 
 -13   4   8       30.55       25.07     15.30 o 
 -12   4   8       61.48       80.32     20.66 o 
 -11   4   8        6.43       20.27     12.78 o 
 -10   4   8       65.15       34.74     11.65 o 
  -9   4   8        6.76        2.41      6.95 o 
  -8   4   8        3.79       -2.51      7.28 o 
  -7   4   8       24.83       22.51      9.61 o 
  -6   4   8       11.70       14.66      9.49 o 
  -5   4   8      126.42      103.39     12.94 o 
  -4   4   8      105.04      114.55     13.21 o 
  -3   4   8       31.57       31.40      6.64 o 
  -2   4   8        3.82        6.79      5.00 o 
  -1   4   8      375.47      351.61     14.29 o 
   0   4   8     1226.42     1278.28     29.06 o 
   1   4   8       39.34       47.41      8.18 o 
   2   4   8      222.47      194.23     16.71 o 
   3   4   8      255.63      242.02     17.18 o 
   4   4   8      389.81      410.02     34.51 o 
   5   4   8      709.07      707.87     28.95 o 
   6   4   8        0.55        2.87      6.25 o 
   7   4   8      102.30      108.59     13.11 o 
   8   4   8        7.03        5.05      7.18 o 
   9   4   8       96.33       83.40     19.00 o 
  10   4   8       13.33       12.92      8.28 o 
  11   4   8       30.68       27.35      9.96 o 
  12   4   8        2.08       -0.79      6.11 o 
  13   4   8       28.29       16.78      9.47 o 
  14   4   8        0.94       -2.33      6.96 o 
  15   4   8        5.15       -2.55      6.83 o 
  16   4   8        7.38       10.51      8.35 o 
  17   4   8       46.14       45.54     10.60 o 
  18   4   8        2.22        7.26      7.22 o 
  19   4   8        6.31        2.10     11.70 o 
 -21   5   8       75.38      118.12     26.43 o 
 -20   5   8       24.79      128.19     66.92 o 
 -19   5   8      364.90      428.23     61.94 o 
 -18   5   8      317.77      331.02     43.30 o 
 -17   5   8        1.91       22.84     18.68 o 
 -16   5   8        5.32       12.32     13.95 o 
 -15   5   8      145.72      125.86     26.65 o 
 -14   5   8      144.08      160.11     29.25 o 
 -13   5   8       41.94       47.17     17.53 o 
 -12   5   8       39.78       37.87     15.03 o 
 -11   5   8        0.31       11.52     10.58 o 
 -10   5   8       73.72       63.62     14.03 o 
  -9   5   8      123.22       96.36     23.66 o 
  -8   5   8        8.08       21.71     10.79 o 
  -7   5   8       12.12       19.78      8.21 o 
  -6   5   8       11.69       15.55     13.98 o 
  -5   5   8       29.19       42.63     10.70 o 
  -4   5   8        0.87        3.64      6.30 o 
  -3   5   8       92.92       82.68     15.28 o 
  -2   5   8      294.57      332.07     15.74 o 
  -1   5   8       17.36       11.84      5.53 o 
   0   5   8      452.45      463.91     19.79 o 
   1   5   8      403.66      431.94     30.43 o 
   2   5   8        1.73       -1.26      5.23 o 
   3   5   8      591.36      642.67     25.11 o 
   4   5   8       53.59       40.11     10.25 o 
   5   5   8      116.31      147.59     15.05 o 
   6   5   8      146.37      140.56     15.04 o 
   7   5   8        2.63        2.52      5.93 o 
   8   5   8        2.53        2.57      5.55 o 
   9   5   8       32.78       24.17     15.18 o 
  10   5   8       37.39       23.50      9.14 o 
  11   5   8       33.78       21.51      9.42 o 
  12   5   8        3.12       -2.52      7.83 o 
  13   5   8        0.27        3.89      8.02 o 
  14   5   8       14.60        6.65      7.60 o 
  15   5   8       79.11       77.26     13.44 o 
  16   5   8        0.42        1.96      7.86 o 
  17   5   8        0.18       -1.12      6.66 o 
  18   5   8        3.99        6.42      7.83 o 
 -20   6   8      158.77      250.21     37.78 o 
 -19   6   8      243.79      460.55     74.02 o 
 -18   6   8      147.74      171.30     32.87 o 
 -17   6   8       27.52       41.83     18.98 o 
 -16   6   8       48.22       39.05     16.18 o 
 -15   6   8        6.27       21.08     19.59 o 
 -14   6   8      104.66      175.46     33.64 o 
 -13   6   8       65.88       77.11     21.73 o 
 -12   6   8      191.96      223.21     33.33 o 
 -11   6   8       12.65       11.97     15.07 o 
 -10   6   8       11.87       15.42     10.17 o 
  -9   6   8       21.58       19.86     10.12 o 
  -8   6   8       14.98       12.67      7.85 o 
  -7   6   8       54.67       48.13     13.63 o 
  -6   6   8       40.63       33.33      9.86 o 
  -5   6   8      240.47      239.09     20.00 o 
  -4   6   8       28.23       33.17     11.00 o 
  -3   6   8       19.42       19.52     13.29 o 
  -2   6   8       26.21       29.52      7.43 o 
  -1   6   8       21.31       17.41     13.01 o 
   0   6   8      405.67      343.01     29.49 o 
   1   6   8       94.03       98.64     13.23 o 
   2   6   8      711.11      651.12     34.39 o 
   3   6   8       11.77        3.31      5.96 o 
   4   6   8      687.13      767.45     28.33 o 
   5   6   8      110.37      137.81     15.04 o 
   6   6   8      343.16      359.00     21.31 o 
   7   6   8      108.35      110.52     14.00 o 
   8   6   8      148.83      187.89     17.35 o 
   9   6   8       42.48       41.54      9.76 o 
  10   6   8        4.20       -5.12      6.97 o 
  11   6   8        6.91       -1.19      7.46 o 
  12   6   8       29.80       21.41     10.40 o 
  13   6   8       97.14      110.97     17.34 o 
  14   6   8        1.62       -7.37      7.37 o 
  15   6   8        2.53        5.83      7.96 o 
  16   6   8        1.20        0.79      6.84 o 
  17   6   8       15.41       19.79      8.61 o 
  18   6   8        8.61       13.30     22.36 o 
 -19   7   8        7.21       47.78     32.74 o 
 -18   7   8       56.53       92.41     37.77 o 
 -17   7   8       16.08       30.02     17.34 o 
 -16   7   8        2.07        7.01     20.28 o 
 -15   7   8        1.98        9.58     11.53 o 
 -14   7   8       28.61       46.43     17.63 o 
 -13   7   8       59.56       49.83     19.76 o 
 -12   7   8      336.59      349.22     39.45 o 
 -11   7   8      127.41      183.54     23.16 o 
 -10   7   8       55.86       82.97     16.18 o 
  -9   7   8      246.22      265.45     26.46 o 
  -8   7   8       39.81       44.29     13.79 o 
  -7   7   8        1.31        5.55      7.92 o 
  -6   7   8       37.54       40.63     17.67 o 
  -5   7   8        5.23        5.98      7.00 o 
  -4   7   8        4.40        4.02      7.23 o 
  -3   7   8      183.82      176.24     20.60 o 
  -2   7   8       40.72       66.09     27.23 o 
  -1   7   8      196.22      182.26     15.74 o 
   0   7   8        0.13        5.22      6.49 o 
   1   7   8      137.04      140.58     25.33 o 
   2   7   8       29.41       26.53      9.40 o 
   3   7   8        7.86       15.75      7.09 o 
   4   7   8      284.97      309.49     33.09 o 
   5   7   8      405.57      394.96     22.16 o 
   6   7   8       65.64       46.81     10.54 o 
   7   7   8       80.40      104.74     20.96 o 
   8   7   8       10.60       11.33      7.06 o 
   9   7   8       79.16       64.00     11.91 o 
  10   7   8        1.29       -1.44      7.30 o 
  11   7   8       86.28       73.53     19.64 o 
  12   7   8        2.70        5.72      8.80 o 
  13   7   8       35.19       29.86     11.23 o 
  14   7   8       17.95       29.49     10.96 o 
  15   7   8      124.78       97.40     21.15 o 
  16   7   8        9.86        1.77      9.26 o 
  17   7   8        0.19       -3.61     20.41 o 
 -18   8   8       19.21       24.76     18.11 o 
 -17   8   8        7.97       14.32     16.66 o 
 -16   8   8        0.12       -4.89     15.38 o 
 -15   8   8        0.03       -0.56     16.57 o 
 -14   8   8        0.25        4.89     17.49 o 
 -13   8   8        3.93        1.26     11.65 o 
 -12   8   8        7.10       25.71     15.15 o 
 -11   8   8        0.42       15.45     13.35 o 
 -10   8   8       22.12       39.00     13.30 o 
  -9   8   8        0.72        5.11     10.30 o 
  -8   8   8      141.87      131.46     19.56 o 
  -7   8   8        0.92        0.89      9.20 o 
  -6   8   8        5.35       -6.78      6.78 o 
  -5   8   8        3.04        4.67      8.02 o 
  -4   8   8        0.67        9.27      8.56 o 
  -3   8   8       67.34       95.54     30.15 o 
  -2   8   8      206.42      197.50     22.89 o 
  -1   8   8        3.71       -5.45      6.95 o 
   0   8   8      104.07       99.77     13.24 o 
   1   8   8       52.15       44.92     10.03 o 
   2   8   8        7.00        0.86      7.04 o 
   3   8   8       16.02       22.99      8.69 o 
   4   8   8       34.41       36.21      8.60 o 
   5   8   8      183.62      199.44     28.33 o 
   6   8   8        1.15        2.49      9.17 o 
   7   8   8        2.19       -3.35      7.04 o 
   8   8   8        3.47        5.46      7.04 o 
   9   8   8       13.99       10.70      7.65 o 
  10   8   8       40.84       15.85     10.80 o 
  11   8   8       10.74       15.37      9.72 o 
  12   8   8       24.32       31.94     11.76 o 
  13   8   8        0.35       -4.98      9.12 o 
  14   8   8       22.92       12.39     10.37 o 
  15   8   8        5.81        3.29      9.51 o 
  16   8   8        7.45        0.75     20.83 o 
 -17   9   8       28.22       24.97     21.70 o 
 -16   9   8       65.16       40.46     19.40 o 
 -15   9   8       12.76       15.69     16.43 o 
 -14   9   8        0.98       -7.77     13.77 o 
 -13   9   8        1.65        1.01     17.01 o 
 -12   9   8      145.95      179.96     31.97 o 
 -11   9   8      221.51      224.54     26.40 o 
 -10   9   8        3.59       10.31     10.23 o 
  -9   9   8        0.58        8.11      9.61 o 
  -8   9   8       37.89       56.92     17.31 o 
  -7   9   8       69.79       42.21     15.93 o 
  -6   9   8        1.32       -3.01      8.88 o 
  -5   9   8       13.87       18.16     11.79 o 
  -4   9   8        4.68       29.58     40.44 o 
  -3   9   8      149.57      145.60     20.78 o 
  -2   9   8        9.80       -1.93     16.50 o 
  -1   9   8       52.52       36.40     12.65 o 
   0   9   8       26.70       17.73      8.13 o 
   1   9   8      290.03      326.21     21.34 o 
   2   9   8      123.80      116.99     14.59 o 
   3   9   8      125.16      122.23     15.17 o 
   4   9   8       30.79       22.62      9.92 o 
   5   9   8       27.73       21.38     11.93 o 
   6   9   8       35.76       21.86      9.23 o 
   7   9   8        0.01        0.57      7.70 o 
   8   9   8       19.44       17.31      9.34 o 
   9   9   8        5.85       -1.34      7.39 o 
  10   9   8      107.78      108.92     19.02 o 
  11   9   8       17.22       18.74     12.66 o 
  12   9   8        9.10        1.90     10.50 o 
  13   9   8      101.97       97.50     17.76 o 
  14   9   8       14.05       16.49     16.42 o 
  15   9   8       72.47       49.69     29.20 o 
 -15  10   8       51.23       69.58     23.09 o 
 -14  10   8       24.29        8.74     20.14 o 
 -13  10   8       70.97       99.91     33.25 o 
 -12  10   8       16.71       36.22     22.54 o 
 -11  10   8        2.32       14.20     18.97 o 
 -10  10   8      128.51       94.27     21.55 o 
  -9  10   8       17.02       21.71     14.04 o 
  -8  10   8       95.34      120.89     23.53 o 
  -7  10   8       37.99       56.13     17.83 o 
  -6  10   8        8.70       11.92      9.44 o 
  -5  10   8        0.90       14.96     11.21 o 
  -4  10   8       90.37       43.38     41.39 o 
  -3  10   8      165.52      146.55     31.59 o 
  -2  10   8       46.29       33.40     12.96 o 
  -1  10   8       26.49       20.18     11.92 o 
   0  10   8       92.61      119.59     22.05 o 
   1  10   8        8.04        7.75      7.51 o 
   2  10   8       22.79       26.72     16.52 o 
   3  10   8        4.16        2.47      7.18 o 
   4  10   8        3.03        3.38      7.73 o 
   5  10   8       10.23        4.04     14.30 o 
   6  10   8        4.42        5.68      8.14 o 
   7  10   8       46.64       50.87     11.83 o 
   8  10   8        7.67       -4.59     11.12 o 
   9  10   8       15.79        5.69     10.31 o 
  10  10   8       19.03       12.04     11.16 o 
  11  10   8        4.46       13.78      9.25 o 
  12  10   8       19.02       23.81     12.36 o 
  13  10   8        0.08        2.43     22.18 o 
 -13  11   8      159.27      149.60     40.44 o 
 -12  11   8        1.92        7.77     20.86 o 
 -11  11   8        7.15       -2.01     16.84 o 
 -10  11   8        2.39        1.77     13.14 o 
  -9  11   8       32.90       37.04     16.36 o 
  -8  11   8       81.02      120.07     24.10 o 
  -7  11   8       31.11       57.19     18.46 o 
  -6  11   8        1.64        8.67     11.38 o 
  -5  11   8        1.21       -2.18     10.18 o 
  -4  11   8       12.11        1.11     15.35 o 
  -3  11   8      120.81       84.28     20.21 o 
  -2  11   8       75.24      106.26     31.20 o 
  -1  11   8      116.34      161.94     23.20 o 
   0  11   8       39.88       59.87     13.28 o 
   1  11   8       12.04       11.33      8.23 o 
   2  11   8        1.57       23.94     17.03 o 
   3  11   8       17.25       18.29     10.79 o 
   4  11   8       67.81       73.50     13.31 o 
   5  11   8        1.04       12.99      8.46 o 
   6  11   8       13.01       32.24     18.10 o 
   7  11   8       35.30       22.99     13.77 o 
   8  11   8        1.69        1.00      9.69 o 
   9  11   8        0.15       -3.93      9.32 o 
  10  11   8        4.74        7.40     10.05 o 
  11  11   8        0.59      -15.97     18.81 o 
 -10  12   8        8.32       21.17     16.46 o 
  -9  12   8       83.80       86.51     22.48 o 
  -8  12   8       93.51       98.55     22.57 o 
  -7  12   8       80.48       55.67     22.09 o 
  -6  12   8       32.32       33.86     14.42 o 
  -5  12   8       59.70       60.75     17.05 o 
  -4  12   8        6.51       -0.76     11.46 o 
  -3  12   8       74.00      117.80     20.83 o 
  -2  12   8        0.89       33.03     17.34 o 
  -1  12   8      184.06      257.95     34.17 o 
   0  12   8       31.13       20.83     16.97 o 
   1  12   8      218.62      258.50     22.57 o 
   2  12   8       24.12       17.93     20.80 o 
   3  12   8       35.30       43.69     11.17 o 
   4  12   8        3.05        8.62      8.77 o 
   5  12   8        9.87       22.56     13.09 o 
   6  12   8       46.96       24.53     11.92 o 
   7  12   8       30.18        7.63     18.29 o 
   8  12   8        0.16      -11.75     15.40 o 
  -7  13   8      183.32      254.88     49.12 o 
  -6  13   8       64.09       51.53     16.77 o 
  -5  13   8       27.40       16.39     13.11 o 
  -4  13   8        0.43       13.11     14.05 o 
  -3  13   8       22.53       24.83     13.93 o 
  -2  13   8      137.58      119.25     21.31 o 
  -1  13   8        0.56       33.71     36.35 o 
   0  13   8       36.92       36.98     17.80 o 
   1  13   8        4.64       -4.87      9.45 o 
   2  13   8       35.40       33.77     11.69 o 
   3  13   8        4.17       15.01     13.16 o 
   4  13   8       34.32       33.72     19.26 o 
 -20   1   9       72.68       74.54     26.11 o 
 -19   1   9      174.15      156.17     30.45 o 
 -18   1   9       89.57      186.43     36.93 o 
 -17   1   9       18.15       38.65     17.73 o 
 -16   1   9       18.13       34.72     23.31 o 
 -15   1   9      127.42      184.46     37.12 o 
 -14   1   9       65.72       63.96     27.71 o 
 -13   1   9       22.93       19.40     16.97 o 
 -12   1   9        1.26        4.42     13.64 o 
 -11   1   9        2.81        1.13     12.77 o 
 -10   1   9        3.46        8.36     13.56 o 
  -9   1   9       16.91       19.11     15.90 o 
  -8   1   9        0.52        7.01      9.21 o 
  -7   1   9        5.68        1.62      8.03 o 
  -6   1   9       53.17       42.22      9.74 o 
  -5   1   9      208.60      199.35     16.93 o 
  -4   1   9       26.00       17.34      7.16 o 
  -3   1   9        6.50        2.25      5.13 o 
  -2   1   9      274.62      262.47     11.44 o 
  -1   1   9        5.28        4.88      3.90 o 
   0   1   9      441.91      419.32     13.94 o 
   1   1   9      198.01      227.06     11.02 o 
   2   1   9        7.86       -0.29      4.18 o 
   3   1   9        1.53        1.26      4.34 o 
   4   1   9       64.00       41.97      7.14 o 
   5   1   9       25.03       18.04      5.91 o 
   6   1   9       20.33        8.89      5.56 o 
   7   1   9        9.32       -4.67      4.67 o 
   8   1   9        4.61        6.32      5.43 o 
   9   1   9        7.64        0.44      5.80 o 
  10   1   9       27.93       29.54      8.17 o 
  11   1   9       43.08       52.70      9.92 o 
  12   1   9        0.60       -2.29      6.13 o 
  13   1   9        5.73        2.06      7.34 o 
  14   1   9        4.36        7.08      7.22 o 
  15   1   9        8.95        5.71      7.43 o 
  16   1   9       11.76        9.38      7.18 o 
  17   1   9        3.94        6.45      7.41 o 
  18   1   9       13.74        3.64     23.27 o 
 -20   2   9       17.44       52.65     21.98 o 
 -19   2   9        7.71       22.94     21.85 o 
 -18   2   9      152.74      186.10     25.30 o 
 -17   2   9      184.02      235.34     32.11 o 
 -16   2   9       34.05       52.66     24.07 o 
 -15   2   9       52.55       85.20     17.56 o 
 -14   2   9      358.23      472.23     57.29 o 
 -13   2   9        0.03       -3.58     13.48 o 
 -12   2   9      152.02      216.29     41.50 o 
 -11   2   9        0.54        2.42     13.81 o 
 -10   2   9      383.58      513.12     51.28 o 
  -9   2   9        1.62        5.99     11.04 o 
  -8   2   9      160.50      175.34     21.18 o 
  -7   2   9       13.89       10.37      8.94 o 
  -6   2   9      134.26      126.27     28.38 o 
  -5   2   9       13.68       11.43      7.51 o 
  -4   2   9       37.14       23.56      8.26 o 
  -3   2   9        4.79       16.29      7.07 o 
  -2   2   9       35.84       25.14      5.26 o 
  -1   2   9      105.62       93.09     11.58 o 
   0   2   9       13.10        8.04      4.39 o 
   1   2   9       24.91       23.42      6.04 o 
   2   2   9      212.77      216.02     12.76 o 
   3   2   9        0.16       -1.43      4.46 o 
   4   2   9        0.17       -0.98      4.83 o 
   5   2   9       95.35       92.35     10.73 o 
   6   2   9       32.25       11.53      6.20 o 
   7   2   9       29.89       31.47      8.00 o 
   8   2   9        1.65       -0.57      5.49 o 
   9   2   9        1.14       -0.24      5.67 o 
  10   2   9      318.66      346.82     19.79 o 
  11   2   9      171.15      164.14     14.98 o 
  12   2   9       55.69       59.72     10.58 o 
  13   2   9       35.11       16.84      8.17 o 
  14   2   9        5.51        1.49      7.12 o 
  15   2   9       36.32       33.46     11.24 o 
  16   2   9        9.22        0.31      7.51 o 
  17   2   9        0.31        3.39      7.85 o 
  18   2   9        1.28       -8.81     20.39 o 
 -20   3   9       30.54       46.23     19.65 o 
 -19   3   9        0.07       29.46     20.73 o 
 -18   3   9      182.36      254.14     38.60 o 
 -17   3   9      266.15      323.83     45.92 o 
 -16   3   9      168.41      181.30     30.95 o 
 -15   3   9      232.31      302.09     43.64 o 
 -14   3   9        1.67        4.76      8.25 o 
 -13   3   9        0.00        1.33     11.95 o 
 -12   3   9      145.91      122.06     27.74 o 
 -11   3   9       34.06       24.87     15.43 o 
 -10   3   9      351.44      345.19     40.03 o 
  -9   3   9        3.89        2.76      8.83 o 
  -8   3   9       23.33       13.89     10.64 o 
  -7   3   9       43.78       76.89     24.40 o 
  -6   3   9      113.28      125.67     26.69 o 
  -5   3   9        6.78       -2.30      8.19 o 
  -4   3   9      140.82      122.11     17.65 o 
  -3   3   9        4.46       10.77      6.57 o 
  -2   3   9       75.19       42.71      9.76 o 
  -1   3   9      106.32      127.79     12.36 o 
   0   3   9      918.84     1032.08     29.49 o 
   1   3   9      153.95      162.48     14.43 o 
   2   3   9       33.77       28.49      8.54 o 
   3   3   9       68.13       70.51     11.51 o 
   4   3   9       79.48       88.71     12.68 o 
   5   3   9       99.10       98.49     12.88 o 
   6   3   9      268.73      273.88     19.00 o 
   7   3   9        7.28        6.26      6.98 o 
   8   3   9      232.45      244.65     18.91 o 
   9   3   9       49.53       30.72     12.08 o 
  10   3   9       94.28      117.58     14.80 o 
  11   3   9        0.01        1.66      6.92 o 
  12   3   9        1.45        1.00      7.51 o 
  13   3   9        7.05        7.96      8.41 o 
  14   3   9       25.07        7.21      8.73 o 
  15   3   9       29.03        9.03      8.28 o 
  16   3   9        3.55        6.41      8.24 o 
  17   3   9        2.62       -7.61     18.27 o 
 -19   4   9       79.76      125.05     53.22 o 
 -18   4   9      112.86      113.00     33.44 o 
 -17   4   9      111.11      164.46     32.85 o 
 -16   4   9        9.72       37.29     23.94 o 
 -15   4   9      146.45      168.58     32.90 o 
 -14   4   9      167.18      176.01     31.88 o 
 -13   4   9      130.06      163.68     35.28 o 
 -12   4   9       90.15       59.67     19.65 o 
 -11   4   9       41.63       40.42     20.18 o 
 -10   4   9        0.07        4.85      9.42 o 
  -9   4   9        1.00       -4.07      8.54 o 
  -8   4   9       61.16       45.61     12.45 o 
  -7   4   9        0.77       15.97     12.18 o 
  -6   4   9      432.86      440.37     40.89 o 
  -5   4   9      123.96      122.14     18.52 o 
  -4   4   9      404.62      370.36     30.62 o 
  -3   4   9      139.23      149.29     17.55 o 
  -2   4   9      135.86      138.49     15.35 o 
  -1   4   9       98.28       84.95     11.69 o 
   0   4   9        9.62       13.58      6.64 o 
   1   4   9      190.98      207.65     18.06 o 
   2   4   9       50.81       41.00      9.78 o 
   3   4   9        0.02        7.58      6.74 o 
   4   4   9       72.80       59.06     10.64 o 
   5   4   9        2.92        3.24      6.76 o 
   6   4   9      126.03      116.38     17.67 o 
   7   4   9        0.37        3.14      7.02 o 
   8   4   9      163.50      164.60     20.77 o 
   9   4   9       33.56       22.69      9.10 o 
  10   4   9       77.21       71.60     14.10 o 
  11   4   9       45.55       41.86     10.40 o 
  12   4   9        8.86        2.09      7.54 o 
  13   4   9        7.45        8.55      8.06 o 
  14   4   9        6.34       -3.14      7.73 o 
  15   4   9        0.33       -1.81      7.27 o 
  16   4   9        3.21        5.28      8.03 o 
  17   4   9       20.94       15.52     23.52 o 
 -18   5   9      163.59      192.77     35.80 o 
 -17   5   9      441.94      518.46     68.45 o 
 -16   5   9       24.46       44.46     18.98 o 
 -15   5   9        1.47       17.19     15.66 o 
 -14   5   9      238.85      318.95     42.11 o 
 -13   5   9       44.60       38.74     16.04 o 
 -12   5   9       62.63       49.83     18.48 o 
 -11   5   9       60.84       98.19     31.81 o 
 -10   5   9        9.38        1.19      8.34 o 
  -9   5   9        4.20        7.49     11.46 o 
  -8   5   9      143.96      176.47     22.65 o 
  -7   5   9       18.00       13.10     10.82 o 
  -6   5   9       23.25       31.14     11.43 o 
  -5   5   9       38.05       25.10     11.91 o 
  -4   5   9        6.21       14.57     15.67 o 
  -3   5   9       14.09       10.98      8.05 o 
  -2   5   9      109.40      124.73     17.22 o 
  -1   5   9      222.30      212.74     16.46 o 
   0   5   9       15.17        1.52      6.70 o 
   1   5   9      295.08      313.76     20.38 o 
   2   5   9      111.37      123.94     15.85 o 
   3   5   9       59.63       62.32     20.42 o 
   4   5   9      249.78      278.44     20.32 o 
   5   5   9       36.05       25.06      9.18 o 
   6   5   9       97.03       95.49     13.26 o 
   7   5   9        1.24        2.98      7.68 o 
   8   5   9      101.92       80.84     14.58 o 
   9   5   9        9.73        0.27      7.62 o 
  10   5   9       15.15       18.50      9.61 o 
  11   5   9       26.66       17.15     10.29 o 
  12   5   9        0.00        2.04      7.76 o 
  13   5   9        1.01        1.64      7.46 o 
  14   5   9        0.08       -1.84      7.99 o 
  15   5   9       25.04       18.84      9.27 o 
  16   5   9        3.36       -7.46     18.81 o 
 -18   6   9      183.52      215.60     39.79 o 
 -17   6   9      100.37      195.80     40.49 o 
 -16   6   9       94.87      138.95     30.53 o 
 -15   6   9       56.84       82.59     23.74 o 
 -14   6   9       79.00       90.50     25.45 o 
 -13   6   9       27.85       44.30     19.78 o 
 -12   6   9        3.45       -4.69     10.96 o 
 -11   6   9        5.86        2.14     12.67 o 
 -10   6   9      220.79      283.03     28.55 o 
  -9   6   9        7.82       13.42     10.24 o 
  -8   6   9       20.19       20.57     11.52 o 
  -7   6   9      112.54      207.88     49.76 o 
  -6   6   9       34.10       41.30     13.34 o 
  -5   6   9      143.25      170.16     22.13 o 
  -4   6   9       29.63       57.14     22.25 o 
  -3   6   9       19.86       15.07     13.48 o 
  -2   6   9        1.51        2.19      7.81 o 
  -1   6   9      101.31       90.15     19.07 o 
   0   6   9       63.86       43.44     18.34 o 
   1   6   9      521.63      517.12     30.43 o 
   2   6   9        2.38        6.77      6.57 o 
   3   6   9      178.57      180.41     17.52 o 
   4   6   9       11.30        9.68      7.28 o 
   5   6   9       94.20       73.53     12.69 o 
   6   6   9        3.56       -0.19      6.69 o 
   7   6   9        2.03       -2.32      7.51 o 
   8   6   9        2.91        1.22      7.33 o 
   9   6   9       66.04      107.85     16.86 o 
  10   6   9       32.70       18.78     15.71 o 
  11   6   9       10.20        6.14      9.91 o 
  12   6   9        5.28        0.86      8.32 o 
  13   6   9       10.24        5.29      8.16 o 
  14   6   9       14.03        4.57      8.31 o 
  15   6   9        6.72       -1.42     18.51 o 
 -17   7   9        4.58        6.65     18.11 o 
 -16   7   9        9.53       40.87     19.13 o 
 -15   7   9       44.75       67.93     22.84 o 
 -14   7   9       25.62       46.51     20.98 o 
 -13   7   9        3.86       13.31     13.76 o 
 -12   7   9       66.77      113.98     25.69 o 
 -11   7   9        1.53       10.26      9.69 o 
 -10   7   9       24.28       16.29     16.30 o 
  -9   7   9        0.99       12.64     11.38 o 
  -8   7   9        0.22        9.73      9.10 o 
  -7   7   9       42.90       50.13     24.74 o 
  -6   7   9       23.26       22.76     12.30 o 
  -5   7   9       87.31       94.71     19.43 o 
  -4   7   9       11.93        9.82      8.77 o 
  -3   7   9      113.04       96.01     34.77 o 
  -2   7   9       45.66       52.73     19.52 o 
  -1   7   9      138.58      121.33     23.92 o 
   0   7   9       90.01       77.23     13.37 o 
   1   7   9        5.23       10.52     11.68 o 
   2   7   9       19.71        8.02      7.27 o 
   3   7   9      267.72      281.48     20.93 o 
   4   7   9       73.96       65.32     12.23 o 
   5   7   9       18.02       10.34      8.31 o 
   6   7   9        0.00        9.43      8.26 o 
   7   7   9      141.98      151.23     22.51 o 
   8   7   9        3.27        3.78      8.66 o 
   9   7   9      122.10      125.73     18.17 o 
  10   7   9       15.04       26.78     10.93 o 
  11   7   9       43.70       33.17     14.25 o 
  12   7   9       47.69       35.89     12.56 o 
  13   7   9       41.01       30.76     12.66 o 
  14   7   9        4.41        3.55     18.12 o 
 -15   8   9       13.17       11.01     16.23 o 
 -14   8   9       53.16       77.62     23.20 o 
 -13   8   9        2.66       21.93     24.06 o 
 -12   8   9        0.08       24.61     26.91 o 
 -11   8   9       38.75       55.53     15.51 o 
 -10   8   9       12.73        7.24     12.71 o 
  -9   8   9      268.28      284.60     29.42 o 
  -8   8   9       40.71       30.99     15.04 o 
  -7   8   9      162.68      180.66     25.35 o 
  -6   8   9       74.62       92.58     20.29 o 
  -5   8   9       16.76       -1.65     12.43 o 
  -4   8   9        2.84       57.92     86.04 o 
  -3   8   9       13.66       25.13     15.53 o 
  -2   8   9        0.51       -4.07      8.63 o 
  -1   8   9        1.33        1.66      9.80 o 
   0   8   9       71.53       76.80     12.70 o 
   1   8   9       13.46       12.89      7.88 o 
   2   8   9        7.25        5.95      7.35 o 
   3   8   9       15.14       19.56      8.73 o 
   4   8   9      101.61      111.36     15.14 o 
   5   8   9      127.26      140.40     16.89 o 
   6   8   9       89.94       86.33     13.78 o 
   7   8   9       47.36       27.23     10.73 o 
   8   8   9       47.06       49.07     11.96 o 
   9   8   9       27.90       15.91     11.13 o 
  10   8   9       24.92       14.87     10.41 o 
  11   8   9        0.00        0.86     10.87 o 
  12   8   9        3.13        6.33     14.81 o 
  13   8   9       31.98       30.26     23.47 o 
 -14   9   9        4.79       33.64     31.48 o 
 -13   9   9       11.05       22.81     15.84 o 
 -12   9   9        2.77        6.48     14.80 o 
 -11   9   9        2.24        5.05     12.74 o 
 -10   9   9       35.84       31.53     12.98 o 
  -9   9   9       55.62       84.19     21.50 o 
  -8   9   9        0.02       -7.76     12.34 o 
  -7   9   9       40.22       10.13     39.00 o 
  -6   9   9      105.69      154.60     30.24 o 
  -5   9   9       17.88       21.07     16.72 o 
  -4   9   9        0.72       -7.01     15.72 o 
  -3   9   9        4.89       -5.14     11.98 o 
  -2   9   9       19.44       18.08     21.22 o 
  -1   9   9       12.61       -0.71     11.53 o 
   0   9   9       27.88       28.19     12.37 o 
   1   9   9       26.96       19.78      9.16 o 
   2   9   9       12.19       33.15     18.69 o 
   3   9   9       53.94       71.19     13.00 o 
   4   9   9       19.96       11.18      9.57 o 
   5   9   9        1.69       -1.55      7.86 o 
   6   9   9        0.42        5.05      9.56 o 
   7   9   9        3.17        7.87      9.23 o 
   8   9   9        6.50       13.61      9.20 o 
   9   9   9        0.84        8.19     11.77 o 
  10   9   9        4.64       -0.20      9.32 o 
  11   9   9        0.73       -5.79     17.03 o 
  12   9   9        8.85       25.17     25.09 o 
 -12  10   9       44.40       46.16     27.93 o 
 -11  10   9        5.97        7.58     17.81 o 
 -10  10   9        0.70        1.94     13.98 o 
  -9  10   9       81.11       96.34     23.85 o 
  -8  10   9       76.06       62.26     20.09 o 
  -7  10   9       64.52      179.36     54.54 o 
  -6  10   9       18.66       17.94     27.79 o 
  -5  10   9       17.95       -0.05     14.73 o 
  -4  10   9        0.24       18.95     25.49 o 
  -3  10   9       12.87        0.93     11.84 o 
  -2  10   9       82.35       83.24     17.58 o 
  -1  10   9        4.04       -8.37     11.67 o 
   0  10   9       59.53       54.64     29.02 o 
   1  10   9      197.15      240.53     27.96 o 
   2  10   9        0.05       -7.89     11.45 o 
   3  10   9       25.55       41.63     11.12 o 
   4  10   9        7.45       25.47     21.29 o 
   5  10   9       28.27        6.89     16.71 o 
   6  10   9        2.15       11.73      9.50 o 
   7  10   9       23.02       23.82     13.71 o 
   8  10   9       30.89       30.81     11.17 o 
   9  10   9       13.86        8.37     12.73 o 
  10  10   9        0.07       -8.14     19.66 o 
  -9  11   9      160.88      187.02     30.38 o 
  -8  11   9      175.27      165.13     39.50 o 
  -7  11   9        0.05        7.23     15.32 o 
  -6  11   9        2.62      -12.39     14.56 o 
  -5  11   9       26.55       60.35     24.14 o 
  -4  11   9       48.80       49.36     20.59 o 
  -3  11   9        0.16      -12.45     16.14 o 
  -2  11   9       44.14       40.11     15.25 o 
  -1  11   9        0.17       34.64     19.16 o 
   0  11   9       35.65       42.79     14.83 o 
   1  11   9       44.41       57.75     24.98 o 
   2  11   9        6.75       15.60     17.72 o 
   3  11   9       13.70        9.30     10.12 o 
   4  11   9       11.58       18.19     12.70 o 
   5  11   9        2.89       20.01     19.51 o 
   6  11   9      129.83      153.89     28.82 o 
   7  11   9       45.15       10.66     12.05 o 
  -5  12   9       40.41      320.39     64.27 o 
  -4  12   9       20.07       37.43     18.42 o 
  -3  12   9        0.44       23.18     21.54 o 
  -2  12   9       19.49       31.38     13.70 o 
  -1  12   9        0.30       22.78     15.00 o 
   0  12   9       11.80       67.20     29.89 o 
   1  12   9        3.09        8.15     22.13 o 
   2  12   9       20.25       29.29     19.39 o 
   3  12   9       16.81        1.43     14.10 o 
 -18   0  10        7.67       22.57     25.44 o 
 -17   0  10      146.89      156.22     62.68 o 
 -16   0  10      263.97      296.44     75.87 o 
 -15   0  10      429.78      543.51     93.59 o 
 -14   0  10        5.76       -0.13     23.51 o 
 -13   0  10       18.90       10.14     25.37 o 
 -12   0  10       66.72       26.33     30.77 o 
 -11   0  10      111.78      130.44     48.47 o 
 -10   0  10      317.11      437.41     75.85 o 
  -9   0  10       67.70       78.61     39.74 o 
  -8   0  10      147.50      241.28     59.74 o 
  -7   0  10       12.98       24.15     13.88 o 
  -6   0  10        0.79        1.50     11.08 o 
  -5   0  10        1.13       13.34     21.13 o 
  -4   0  10       10.43       34.05     47.95 o 
  -3   0  10       17.55       13.69     13.25 o 
  -2   0  10        3.13        8.25     10.25 o 
  -1   0  10     1369.90     1345.37     46.47 o 
   0   0  10       24.05       20.49     12.16 o 
   1   0  10       41.70       37.95     10.20 o 
   2   0  10      261.95      239.12     20.16 o 
   3   0  10       14.57        6.73      8.51 o 
   4   0  10        1.12        1.16      8.15 o 
   5   0  10        6.78        9.70      8.91 o 
   6   0  10       13.85       12.46      9.53 o 
   7   0  10        0.43       -1.30      7.85 o 
   8   0  10       15.85       14.51      9.89 o 
   9   0  10        2.99       -6.53      9.64 o 
  10   0  10       45.86       36.13     23.68 o 
  11   0  10        7.01        8.31     12.03 o 
  12   0  10       47.55       39.96     15.67 o 
  13   0  10        9.75        5.00     10.46 o 
  14   0  10       28.61       32.87     16.07 o 
 -18   1  10       33.12       49.52     16.65 o 
 -17   1  10       28.67       33.74     14.76 o 
 -16   1  10      115.02      172.88     58.17 o 
 -15   1  10       18.13       30.37     23.55 o 
 -14   1  10       22.70        6.70     17.30 o 
 -13   1  10        1.61       -4.32     15.23 o 
 -12   1  10       26.53       41.99     23.98 o 
 -11   1  10       76.84       59.80     25.78 o 
 -10   1  10        0.01       14.82     16.96 o 
  -9   1  10       12.80       12.48     16.40 o 
  -8   1  10       43.60       46.02     13.51 o 
  -7   1  10       52.05       53.18     19.18 o 
  -6   1  10      113.24      146.78     16.15 o 
  -5   1  10        8.96        7.98      7.56 o 
  -4   1  10       87.34       94.75     13.93 o 
  -3   1  10        0.73       20.40     16.84 o 
  -2   1  10      199.50      246.83     22.27 o 
  -1   1  10      112.80      119.42     17.53 o 
   0   1  10       87.87       71.27      9.38 o 
   1   1  10       31.56       18.81      6.41 o 
   2   1  10       30.40       26.27      7.57 o 
   3   1  10      153.43      139.86     13.28 o 
   4   1  10       11.33       15.63      7.00 o 
   5   1  10       69.52       73.54     10.73 o 
   6   1  10        0.54        3.06      6.27 o 
   7   1  10        1.92        5.02      6.69 o 
   8   1  10       41.80       49.02      9.99 o 
   9   1  10        5.93        4.07      7.24 o 
  10   1  10       35.71       47.99     12.75 o 
  11   1  10        6.41       -2.52      6.62 o 
  12   1  10        7.85       11.98      8.46 o 
  13   1  10       73.95       68.59     11.78 o 
  14   1  10        8.65       11.54      7.88 o 
  15   1  10       91.78      127.08     36.78 o 
 -18   2  10        1.15       -3.66     13.75 o 
 -17   2  10       16.01       25.04     16.84 o 
 -16   2  10      101.76      122.92     26.19 o 
 -15   2  10        1.94       12.46     10.62 o 
 -14   2  10       64.76       95.82     25.83 o 
 -13   2  10       49.51       89.65     34.11 o 
 -12   2  10      195.12      239.02     43.66 o 
 -11   2  10        0.20       25.59     37.31 o 
 -10   2  10       12.21       -1.46     13.55 o 
  -9   2  10        3.79        9.11     15.25 o 
  -8   2  10        1.70        3.89      9.68 o 
  -7   2  10       13.10        9.35     10.00 o 
  -6   2  10      330.05      357.00     47.33 o 
  -5   2  10       70.62       55.56     16.02 o 
  -4   2  10        8.15       -2.67      8.77 o 
  -3   2  10        6.90       10.72      9.51 o 
  -2   2  10        0.78        6.62      8.97 o 
  -1   2  10      239.21      255.54     18.34 o 
   0   2  10      342.20      362.05     16.84 o 
   1   2  10       57.30       55.59      8.65 o 
   2   2  10        1.39       -2.77      5.55 o 
   3   2  10        3.82       -0.52      5.67 o 
   4   2  10      209.95      201.67     15.83 o 
   5   2  10      268.81      261.60     17.33 o 
   6   2  10        8.12        0.60      6.15 o 
   7   2  10        0.53       -0.52      6.19 o 
   8   2  10        0.24        1.89      6.77 o 
   9   2  10       71.26       65.25     11.17 o 
  10   2  10       38.14       26.96      8.99 o 
  11   2  10      141.56      158.34     16.22 o 
  12   2  10       55.28       46.37     10.44 o 
  13   2  10       45.52       43.83     11.31 o 
  14   2  10       12.96       10.79      9.54 o 
  15   2  10        0.06       -3.28     19.02 o 
 -17   3  10      127.93      215.71     39.62 o 
 -16   3  10      244.52      310.08     45.40 o 
 -15   3  10        3.85       -5.24     34.14 o 
 -14   3  10      404.20      492.38     92.79 o 
 -13   3  10        2.72      -12.58     12.58 o 
 -12   3  10       90.58       29.32     43.64 o 
 -11   3  10       12.54      -11.35     17.30 o 
 -10   3  10        1.14        8.52     12.56 o 
  -9   3  10      165.64      216.25     51.63 o 
  -8   3  10      106.73      109.15     19.75 o 
  -7   3  10      118.11      143.97     21.93 o 
  -6   3  10        0.17       10.38      9.40 o 
  -5   3  10       47.51       55.06     13.97 o 
  -4   3  10        5.23        2.12      8.79 o 
  -3   3  10       14.39       24.69     15.13 o 
  -2   3  10      123.04      125.99     22.01 o 
  -1   3  10       27.13       10.58      8.07 o 
   0   3  10        2.60       -1.81      5.74 o 
   1   3  10      121.02      117.80     12.66 o 
   2   3  10       82.86       91.28     11.60 o 
   3   3  10       13.51       23.21      8.25 o 
   4   3  10       89.08       72.37     11.90 o 
   5   3  10        0.69        9.67      7.39 o 
   6   3  10       59.71       53.96     11.38 o 
   7   3  10      157.62      151.19     16.91 o 
   8   3  10      179.41      205.26     19.14 o 
   9   3  10       79.77       66.04     12.55 o 
  10   3  10        2.49        1.65      8.04 o 
  11   3  10      103.00       82.68     17.15 o 
  12   3  10        1.79       -2.32      8.10 o 
  13   3  10       30.77       21.61     10.35 o 
  14   3  10        9.75       -5.40     18.40 o 
 -17   4  10        2.61       12.00     15.25 o 
 -16   4  10        1.98       12.15     15.77 o 
 -15   4  10      112.26       85.46     25.87 o 
 -14   4  10      477.56      629.94     60.07 o 
 -13   4  10       35.75       61.61     40.93 o 
 -12   4  10       39.80       57.10     22.50 o 
 -11   4  10        4.61       -6.02     13.73 o 
 -10   4  10        3.35        4.00     10.33 o 
  -9   4  10      153.12      236.73     39.40 o 
  -8   4  10      341.80      439.73     34.91 o 
  -7   4  10        4.36       15.24     15.61 o 
  -6   4  10        0.29       -0.84      8.81 o 
  -5   4  10        0.10       20.71     33.14 o 
  -4   4  10       40.06       29.30     10.47 o 
  -3   4  10       12.71        7.63     21.45 o 
  -2   4  10        0.68       31.60     40.61 o 
  -1   4  10       50.81       38.74     12.44 o 
   0   4  10       43.12       49.74     40.46 o 
   1   4  10        0.43        8.60     11.62 o 
   2   4  10       28.21       30.56     10.58 o 
   3   4  10        0.21       -2.84      6.66 o 
   4   4  10      211.18      257.40     22.53 o 
   5   4  10       13.35        4.45      7.44 o 
   6   4  10       13.65        5.31      7.76 o 
   7   4  10      190.76      221.74     19.19 o 
   8   4  10       52.45       43.14     10.94 o 
   9   4  10      227.94      282.57     21.67 o 
  10   4  10      143.45      143.64     17.47 o 
  11   4  10        3.28       -0.02      7.93 o 
  12   4  10        0.50       -1.24      7.24 o 
  13   4  10        4.05        1.01      8.39 o 
  14   4  10       13.98       -1.38     18.94 o 
 -16   5  10       59.10       67.75     23.23 o 
 -15   5  10      227.34      300.81     42.74 o 
 -14   5  10       70.74       86.85     25.78 o 
 -13   5  10        0.01       15.21     13.66 o 
 -12   5  10       13.09       19.04     13.20 o 
 -11   5  10      101.65      191.74     39.43 o 
 -10   5  10      132.18      148.44     23.02 o 
  -9   5  10       68.62       87.11     18.03 o 
  -8   5  10        5.38       -8.36     16.73 o 
  -7   5  10        0.70        6.30      9.59 o 
  -6   5  10      101.86      102.05     30.53 o 
  -5   5  10        0.08       38.24     43.30 o 
  -4   5  10        0.02        9.38     26.18 o 
  -3   5  10       42.60       46.14     13.92 o 
  -2   5  10        2.85        1.78      9.24 o 
  -1   5  10        3.08       38.65     40.08 o 
   0   5  10       97.33      132.34     31.15 o 
   1   5  10       76.09       32.72     10.63 o 
   2   5  10       22.47       13.56      8.46 o 
   3   5  10      259.10      281.42     36.90 o 
   4   5  10      165.57      169.03     19.08 o 
   5   5  10        2.04        2.72      8.52 o 
   6   5  10      221.61      243.12     25.58 o 
   7   5  10        1.51        8.25      9.44 o 
   8   5  10        0.00        0.03      7.33 o 
   9   5  10       20.55        5.23      8.38 o 
  10   5  10        5.83        1.18      8.00 o 
  11   5  10        0.16        7.59      9.11 o 
  12   5  10        4.30       -2.30      7.46 o 
  13   5  10       16.50        6.81     20.20 o 
 -15   6  10       43.13       60.29     22.64 o 
 -14   6  10       99.59      135.79     30.30 o 
 -13   6  10       35.78        2.79     21.56 o 
 -12   6  10       33.62       22.33     20.40 o 
 -11   6  10       27.31       33.50     17.80 o 
 -10   6  10        2.84        8.72     12.16 o 
  -9   6  10       12.45       -0.14     11.16 o 
  -8   6  10      245.14      345.49     68.67 o 
  -7   6  10       36.76       58.31     19.63 o 
  -6   6  10       24.85       54.06     18.58 o 
  -5   6  10        0.00       36.96     33.73 o 
  -4   6  10        3.66       10.64     10.95 o 
  -3   6  10       15.92        3.42     21.45 o 
  -2   6  10       13.23       32.39     20.40 o 
  -1   6  10        5.86       -3.38     10.94 o 
   0   6  10        6.02      -11.91     21.37 o 
   1   6  10       25.04       -6.73     10.06 o 
   2   6  10        2.51       -6.38     11.34 o 
   3   6  10       57.74       15.86     12.40 o 
   4   6  10      301.07      339.27     23.58 o 
   5   6  10       49.22       47.87     12.79 o 
   6   6  10      132.89      155.88     20.12 o 
   7   6  10      264.50      268.15     24.72 o 
   8   6  10       69.43       71.03     15.86 o 
   9   6  10       40.15       54.01     14.52 o 
  10   6  10       37.86       33.49     20.34 o 
  11   6  10        0.69        2.67      8.12 o 
  12   6  10        1.76       14.16     20.27 o 
 -14   7  10       11.92       40.32     22.30 o 
 -13   7  10       42.99       44.47     20.81 o 
 -12   7  10       11.41        1.63     20.75 o 
 -11   7  10      140.50      118.25     28.74 o 
 -10   7  10        0.02        7.55     11.57 o 
  -9   7  10       20.26        8.73     12.24 o 
  -8   7  10       15.90       21.58     19.58 o 
  -7   7  10       33.03       31.20     13.00 o 
  -6   7  10      203.57      247.45     34.17 o 
  -5   7  10       13.45        7.44     18.55 o 
  -4   7  10       14.67       25.75     17.60 o 
  -3   7  10        0.01      -16.33     21.43 o 
  -2   7  10       85.75      106.21     23.26 o 
  -1   7  10        0.35        3.39     12.92 o 
   0   7  10       12.60       17.65     45.32 o 
   1   7  10      118.11      146.53     39.62 o 
   2   7  10       23.68       33.41      9.86 o 
   3   7  10        4.21        1.24     10.61 o 
   4   7  10       10.83       -1.52      7.74 o 
   5   7  10      151.05      160.09     18.81 o 
   6   7  10       36.07       40.10     12.94 o 
   7   7  10      278.45      357.16     31.08 o 
   8   7  10       55.73       24.76     11.76 o 
   9   7  10       59.77       61.43     14.50 o 
  10   7  10        0.58       -0.81      8.10 o 
  11   7  10        1.92       26.02     24.07 o 
 -12   8  10        1.39       -4.66     18.54 o 
 -11   8  10        0.60        6.57     19.82 o 
 -10   8  10       35.85       61.62     29.00 o 
  -9   8  10        0.00       -0.37     12.97 o 
  -8   8  10        9.18        1.50     12.58 o 
  -7   8  10       36.50       35.41     23.82 o 
  -6   8  10        6.14        9.02     18.70 o 
  -5   8  10       32.43       48.72     21.39 o 
  -4   8  10        0.02       26.52     31.66 o 
  -3   8  10       27.22       53.66     28.60 o 
  -2   8  10       32.20       -6.68     22.78 o 
  -1   8  10       13.27       -1.57     11.14 o 
   0   8  10       25.06       44.58     16.01 o 
   1   8  10        3.85       19.69     15.04 o 
   2   8  10       19.81        7.74      9.06 o 
   3   8  10       10.85        3.34      9.61 o 
   4   8  10       75.98       64.40     13.47 o 
   5   8  10       20.20       18.93      9.51 o 
   6   8  10       23.17       18.15     14.73 o 
   7   8  10       58.70       23.89     11.54 o 
   8   8  10      202.48      190.29     27.71 o 
   9   8  10       14.36        4.42     11.46 o 
 -10   9  10        4.21       19.80     15.83 o 
  -9   9  10        0.25        5.55     16.09 o 
  -8   9  10      102.63      108.76     40.69 o 
  -7   9  10        3.20       43.21     46.07 o 
  -6   9  10        1.05       31.46     43.67 o 
  -5   9  10       92.18       73.41     23.78 o 
  -4   9  10        2.00        4.76     13.67 o 
  -3   9  10        9.93        9.00     14.40 o 
  -2   9  10       16.22       21.43     14.36 o 
  -1   9  10        2.94        3.58     11.97 o 
   0   9  10        0.01        3.78     15.80 o 
   1   9  10       35.17       45.58     21.67 o 
   2   9  10        0.05       30.67     17.70 o 
   3   9  10        1.83        0.80      8.93 o 
   4   9  10       63.57       47.92     13.36 o 
   5   9  10       31.52       16.83     10.54 o 
   6   9  10       67.42       80.07     14.67 o 
   7   9  10       42.56       39.96     15.81 o 
  -7  10  10        0.54        3.68     14.46 o 
  -6  10  10        0.79        6.03     14.38 o 
  -5  10  10       75.25       58.33     48.11 o 
  -4  10  10      265.49      363.55     56.99 o 
  -3  10  10        1.49       33.25     26.78 o 
  -2  10  10      112.43      116.30     20.96 o 
  -1  10  10       70.03       39.84     22.83 o 
   0  10  10        0.90        9.19     17.70 o 
   1  10  10        0.96        6.64     21.63 o 
   2  10  10       56.08       64.46     35.05 o 
   3  10  10       23.14       48.67     38.61 o 
   4  10  10       37.14       88.39     79.82 o 
 -14   1  11        0.16       36.69     39.89 o 
 -13   1  11      143.01      184.39     50.37 o 
 -12   1  11        1.14       11.32     15.11 o 
 -11   1  11        0.79        3.83     17.91 o 
 -10   1  11      155.11      213.02     36.02 o 
  -9   1  11       24.21        2.64     21.20 o 
  -8   1  11       32.27       39.50     18.38 o 
  -7   1  11       38.48       58.19     17.15 o 
  -6   1  11       58.82       56.72     14.56 o 
  -5   1  11       78.75       83.24     27.42 o 
  -4   1  11        0.12       -3.84      9.79 o 
  -3   1  11        7.59       32.29     23.66 o 
  -2   1  11       19.43       25.81     14.05 o 
  -1   1  11       18.98       35.91     16.85 o 
   0   1  11        0.09        8.45     16.97 o 
   1   1  11       19.82       25.25     11.09 o 
   2   1  11      124.60      140.73     13.96 o 
   3   1  11      198.39      211.43     21.84 o 
   4   1  11      276.04      271.46     18.95 o 
   5   1  11        0.68       -2.63      6.70 o 
   6   1  11        6.14        8.46      7.76 o 
   7   1  11       20.02       13.62      8.47 o 
   8   1  11      127.44      150.09     16.08 o 
   9   1  11       17.72       18.48      9.72 o 
  10   1  11       18.67       20.41      9.41 o 
  11   1  11        0.04        6.32      8.58 o 
 -14   2  11       43.65       38.78     26.40 o 
 -13   2  11      137.58       87.24     59.97 o 
 -12   2  11       66.27       68.22     24.95 o 
 -11   2  11      225.45      298.66     42.21 o 
 -10   2  11        9.04       -5.35     22.76 o 
  -9   2  11      225.98      240.34     39.42 o 
  -8   2  11      117.70      122.26     22.03 o 
  -7   2  11       21.46       39.75     20.74 o 
  -6   2  11      154.79      151.57     25.25 o 
  -5   2  11       17.45       36.11     29.30 o 
  -4   2  11       24.28       34.97     13.32 o 
  -3   2  11        1.76       -2.31     11.30 o 
  -2   2  11       17.61       18.11     23.98 o 
  -1   2  11       41.03       21.58     14.91 o 
   0   2  11       24.89       35.54     22.27 o 
   1   2  11       83.42       76.97     15.26 o 
   2   2  11       20.53       10.31      8.64 o 
   3   2  11        1.55       -6.09      7.41 o 
   4   2  11       12.97       14.12      7.96 o 
   5   2  11       67.33       63.58     11.24 o 
   6   2  11        7.54        4.85      7.74 o 
   7   2  11       42.54       37.00      9.91 o 
   8   2  11      104.99      125.50     16.47 o 
   9   2  11        6.48       -0.02      8.47 o 
  10   2  11       74.74       69.14     13.74 o 
  11   2  11       97.04      120.81     39.17 o 
 -14   3  11       12.31      166.54    159.44 o 
 -13   3  11      178.63      230.84     43.08 o 
 -12   3  11       77.40       98.97     33.40 o 
 -11   3  11       96.67      117.43     75.12 o 
 -10   3  11       45.51       85.05     35.22 o 
  -9   3  11        1.93       -6.24     11.82 o 
  -8   3  11       69.93      100.83     19.53 o 
  -7   3  11       60.45       43.92     15.06 o 
  -6   3  11       15.79       14.01     13.04 o 
  -5   3  11      117.19      167.22     25.71 o 
  -4   3  11        3.87       10.85     12.04 o 
  -3   3  11       21.81        7.23     13.17 o 
  -2   3  11       13.82       35.70     36.34 o 
  -1   3  11        0.12      -12.15     12.40 o 
   0   3  11        1.84        6.39     10.27 o 
   1   3  11        0.03        2.48      9.34 o 
   2   3  11        3.93        0.04      7.63 o 
   3   3  11       80.12       67.01     12.74 o 
   4   3  11      277.77      321.69     22.24 o 
   5   3  11       27.11       10.09      9.47 o 
   6   3  11       12.02       -2.62      8.37 o 
   7   3  11        0.11       -2.19      8.20 o 
   8   3  11        0.59       -4.68      8.43 o 
   9   3  11       54.90       67.88     13.60 o 
  10   3  11        3.75        2.21      8.77 o 
  11   3  11       79.23       67.12     30.56 o 
 -13   4  11        7.20        0.40     19.25 o 
 -12   4  11       45.67       16.82     21.08 o 
 -11   4  11      137.19      214.70     36.93 o 
 -10   4  11      113.74      143.52     37.02 o 
  -9   4  11       12.74        0.96     11.87 o 
  -8   4  11        1.31        3.48     10.09 o 
  -7   4  11        0.14       65.75     77.44 o 
  -6   4  11        0.83       10.19     13.05 o 
  -5   4  11       74.19       38.93     17.36 o 
  -4   4  11       56.22       82.30     20.04 o 
  -3   4  11       69.67       69.58     19.08 o 
  -2   4  11       85.33       91.59     27.62 o 
  -1   4  11      199.58      290.81     77.16 o 
   0   4  11        8.89       17.91     12.04 o 
   1   4  11        6.41        5.28      9.67 o 
   2   4  11        0.76        8.40     10.01 o 
   3   4  11        4.12        5.84      8.06 o 
   4   4  11        0.40        2.90      7.70 o 
   5   4  11        0.18        4.11      7.98 o 
   6   4  11        5.13       11.99      8.84 o 
   7   4  11       11.85       22.58      9.97 o 
   8   4  11        2.18        8.26      8.79 o 
   9   4  11       10.23        7.46      8.78 o 
  10   4  11        0.06        3.21     21.17 o 
 -12   5  11      142.35      202.04     51.65 o 
 -11   5  11       65.34      100.14     34.12 o 
 -10   5  11       38.29       -4.95     33.99 o 
  -9   5  11        8.79        5.40     11.32 o 
  -8   5  11       39.40       22.65     13.86 o 
  -7   5  11        0.71       18.19     24.79 o 
  -6   5  11       94.96      164.95     33.54 o 
  -5   5  11       35.18       40.33     16.10 o 
  -4   5  11      122.05      130.80     24.84 o 
  -3   5  11       61.09       66.24     19.12 o 
  -2   5  11        2.67       29.53     17.27 o 
  -1   5  11        5.56       23.54     27.59 o 
   0   5  11        0.90        1.90     12.74 o 
   1   5  11       56.34       53.80     23.71 o 
   2   5  11       13.21       22.34     19.38 o 
   3   5  11        5.54        5.21      8.35 o 
   4   5  11        4.22       -0.27      8.07 o 
   5   5  11        2.98        7.35      8.92 o 
   6   5  11        0.37        3.16      8.31 o 
   7   5  11       10.23       10.55      9.03 o 
   8   5  11        3.62        9.21      8.85 o 
   9   5  11      120.27      137.74     24.10 o 
 -11   6  11       64.43       34.32     25.21 o 
 -10   6  11       51.67      114.16     63.13 o 
  -9   6  11        8.08       23.19     13.32 o 
  -8   6  11       17.31       29.13     18.15 o 
  -7   6  11        2.72       18.01     34.32 o 
  -6   6  11       55.51      122.58     36.17 o 
  -5   6  11        2.78        1.80     14.17 o 
  -4   6  11       58.08       35.40     16.26 o 
  -3   6  11       63.40      539.30     70.13 o 
  -2   6  11      125.00      113.00     35.04 o 
  -1   6  11       11.14      -25.30     39.46 o 
   0   6  11        6.44        8.96     12.56 o 
   1   6  11       10.68       24.35     13.06 o 
   2   6  11        7.59       -8.09     10.78 o 
   3   6  11        0.00       -6.65     12.59 o 
   4   6  11       14.22        3.05     10.17 o 
   5   6  11        0.01        7.31     10.44 o 
   6   6  11        6.17        7.55      9.99 o 
   7   6  11        4.12       -0.88      8.58 o 
   8   6  11      130.87      117.22     22.83 o 
  -9   7  11       27.17       35.17     17.40 o 
  -8   7  11       14.21      121.34    137.98 o 
  -7   7  11        0.00       -8.60     13.20 o 
  -6   7  11        0.01        6.81     13.32 o 
  -5   7  11        2.80        7.12     18.37 o 
  -4   7  11       51.63       73.45     31.01 o 
  -3   7  11        1.97       71.67     91.93 o 
  -2   7  11       62.31      214.66     49.77 o 
  -1   7  11       16.16       13.76     19.58 o 
   0   7  11       31.85       77.21     63.68 o 
   1   7  11        0.30        6.57     11.53 o 
   2   7  11        0.05       22.74     22.38 o 
   3   7  11       32.51        4.68     12.48 o 
   4   7  11        0.18       -7.38      9.60 o 
   5   7  11        1.81        5.65     10.55 o 
   6   7  11       36.31       14.97     14.05 o 
  -6   8  11       33.67       16.05     42.85 o 
  -5   8  11        2.69       -6.23     16.06 o 
  -4   8  11       33.35       46.40     65.01 o 
  -3   8  11      111.56       64.32     24.60 o 
  -2   8  11        0.00       88.26     61.83 o 
  -1   8  11        9.55       34.29     46.72 o 
   0   8  11       14.22       20.73     14.50 o 
   1   8  11        2.01       -6.42     21.96 o 
   2   8  11        0.08        7.25     14.09 o 
   3   8  11        2.46       15.85     31.24 o 
 -10   0  12       11.65       82.34     84.38 o 
  -9   0  12       84.28       30.50     86.00 o 
  -8   0  12      179.67      337.94    142.98 o 
  -7   0  12       13.81       34.65     32.59 o 
  -6   0  12        0.01       11.45     25.06 o 
  -5   0  12      192.51      330.32     63.85 o 
  -4   0  12      127.38      327.14     76.92 o 
   4   0  12       26.62       21.56     15.66 o 
   5   0  12       49.93       33.77     15.99 o 
   6   0  12       31.04        3.41     12.81 o 
 -10   1  12        7.37       30.90     23.16 o 
  -9   1  12       46.60       65.81     39.61 o 
  -8   1  12       58.29      123.51     61.63 o 
  -7   1  12      102.89      117.70     30.76 o 
  -6   1  12        2.92       88.58     53.33 o 
  -5   1  12       82.23      104.99     33.49 o 
  -4   1  12        1.84       10.63     14.71 o 
  -3   1  12        1.09        1.42     17.74 o 
  -2   1  12        0.02       -3.66     18.08 o 
   3   1  12       21.67       15.49     18.80 o 
   4   1  12       64.22       71.57     13.57 o 
   5   1  12        3.01       -0.16      8.50 o 
   6   1  12       65.30       56.58     11.97 o 
  -9   2  12      264.06      344.58     54.52 o 
  -8   2  12       53.83      138.76     80.19 o 
  -7   2  12       62.35       81.34     17.66 o 
  -6   2  12        2.53       23.13     19.62 o 
  -5   2  12       15.18        9.97     15.19 o 
  -4   2  12       13.83        5.05     13.48 o 
  -3   2  12       82.65       64.81     23.14 o 
  -2   2  12       24.23       13.71     20.00 o 
  -1   2  12        3.50       21.21     19.67 o 
   0   2  12        3.71        7.25     19.49 o 
   1   2  12        2.07       -4.20     20.04 o 
   2   2  12        4.23        7.64     20.63 o 
   3   2  12       47.30       47.27     14.97 o 
   4   2  12       17.40       22.02     10.40 o 
   5   2  12        1.94       -2.52      8.53 o 
   6   2  12       36.36       36.40     12.02 o 
  -8   3  12        0.67       -0.07     13.01 o 
  -7   3  12       26.11       38.11     19.57 o 
  -6   3  12       44.52       67.96     34.13 o 
  -5   3  12       39.12      150.52    150.43 o 
  -4   3  12        0.50        4.54     14.31 o 
  -3   3  12        0.58       -0.99     15.10 o 
  -2   3  12        9.58      -15.32     22.96 o 
  -1   3  12        0.73        6.75     17.98 o 
   0   3  12       14.48      -12.03     15.85 o 
   1   3  12       14.72       22.85     23.75 o 
   2   3  12       16.34       10.99     21.21 o 
   3   3  12       61.47       57.86     16.31 o 
   4   3  12       33.25       38.75     14.60 o 
   5   3  12        8.07       -4.57      8.63 o 
  -7   4  12        1.00        9.95     16.43 o 
  -6   4  12       56.00       43.21     42.73 o 
  -5   4  12        4.29       28.37     26.15 o 
  -4   4  12      130.09      115.59     28.66 o 
  -3   4  12        2.51        1.51     14.71 o 
  -2   4  12       32.11      193.16    189.38 o 
  -1   4  12        8.66       51.73     67.92 o 
   0   4  12        0.72        0.83     20.64 o 
   1   4  12        3.92        3.07     18.96 o 
   2   4  12        0.15      -10.12     16.20 o 
   3   4  12        8.50        2.19     11.07 o 
   4   4  12        0.42       -6.78     10.24 o 
  -5   5  12       27.65       31.49     24.21 o 
  -4   5  12        5.98        0.69     14.99 o 
  -3   5  12        3.24       20.01     26.47 o 
  -2   5  12        0.91       22.60     22.59 o 
  -1   5  12        0.66       -1.37     19.68 o 
   0   5  12       47.47       32.90     25.27 o 
   1   5  12       27.74       28.41     24.07 o 
   2   5  12        6.34       15.37     18.04 o 
                                                 
